# Supplementary material for: Exploring sexual dimorphism of the modern human talus through geometric morphometric methods
Source: PLoS One. 2020 Feb 14;15(2):e0229255. doi: 10.1371/journal.pone.0229255 (PMC7021319; doi:10.1371/journal.pone.0229255)
Supplement: S1 Appendix — (XLSX) [file pone.0229255.s001.xlsx]

## Sheet: all_pop
	3D coordinates of the landmarks and semi-landmarks of the sample used in the study
	Population	SASSARI			SASSARI			SASSARI			SASSARI			SASSARI			SASSARI			SASSARI			SASSARI			SASSARI			SASSARI			SASSARI			SASSARI			SASSARI			SASSARI			SASSARI			SASSARI
	Individual	SS_54			SS_61			SS_81			SS_83			SS_87			SS_101			SS_102			SS_105			SS_106			SS_111			SS_121			SS_124			SS_141			SS_153			SS_216			SS_251
	Sex	F			F			F			F			F			F			F			F			F			F			F			F			F			F			F			F
	Landmarks and semilandmarks	x	y	z	x	y	z	x	y	z	x	y	z	x	y	z	x	y	z	x	y	z	x	y	z	x	y	z	x	y	z	x	y	z	x	y	z	x	y	z	x	y	z	x	y	z	x	y	z
1	01_Most distal lateral point of contact between the medial malleolar facet and the trochlear surface	-45.39	-22.682	-483.928	-5.86201	77.6476	-369.312	105.339	-1.90041	-753.473	75.0473	-6.54546	-578.849	48.4889	77.0755	-294.748	-100.675	-0.997362	-563.964	56.4325	5.89653	-687.559	-63.4177	74.9156	-608.253	16.7614	10.0732	-725.255	8.09608	77.038	-608.967	-141.118	-16.5242	-547.566	43.2091	-5.79761	-695.781	57.0181	6.14776	-687.893	64.1872	116.042	-681.278	105.557	-2.59219	-754.462	-26.3891	-50.0265	-559.401
2	02_Most proximal point of contact between the medial malleolar facet and the trochlear surface	-37.8421	-20.0187	-507.088	-30.052	78.4376	-361.648	104.29	0.419224	-777.788	62.2343	-3.28699	-555.209	72.9942	75.7744	-301.912	-122.367	-0.824559	-568.331	48.6576	5.90643	-669.823	-43.8371	73.2047	-613.029	21.6743	14.0202	-748.854	28.0675	79.282	-617.207	-126.339	-8.83149	-527.579	61.5886	-2.68995	-684.35	48.6172	5.98955	-669.248	85.6688	120.866	-669.815	104.637	-0.253632	-777.111	0.395201	-41.6226	-562.804
3	03_Most proximal point of contact between the lateral malleolar facet and the trochlear surface	-53.6044	-16.09	-519.424	-34.2768	60.7599	-353.224	84.5557	5.52272	-783.408	76.0617	1.53846	-541.996	75.3585	51.1222	-304.066	-130.344	1.28512	-550.937	60.0599	13.7005	-657.053	-40.7617	54.3507	-618.185	2.95356	18.5492	-758.781	34.8336	58.6154	-621.881	-111.498	-0.455015	-530.17	73.8071	5.46264	-694.568	60.4407	14.0513	-656.927	98.6607	128.921	-683.924	83.1612	5.76632	-782.572	2.14725	-48.3485	-582.356
4	04_Most distal point of contact between the lateral malleolar facet and the trochlear surface	-70.027	-25.6078	-501.992	-10.0899	50.1245	-364.448	76.6676	-5.51321	-757.107	96.8133	-6.49791	-560.589	55.4924	47.7573	-289.995	-108.287	-2.3436	-539.279	78.1661	5.36437	-673.537	-62.5969	49.065	-606.929	-10.0615	10.844	-736.755	15.216	51.0434	-607.438	-111.645	-16.2105	-554.967	58.8915	-3.22094	-714.368	78.1751	5.38769	-673.449	80.9044	123.731	-703.2	76.7575	-5.44342	-757.039	-20.5203	-59.844	-588.242
5	05_Most medial point of contact between the head/navicular facet	-44.9661	-2.54591	-487.382	-3.34035	84.6362	-351.58	104.26	15.9179	-757.572	70.1387	12.0098	-573.76	45.6324	76.7756	-313.25	-99.9321	18.8564	-566.173	49.6648	20.4023	-682.119	-62.6807	75.6507	-626.566	15.4676	28.7456	-725.927	8.74387	77.382	-626.747	-143.121	1.8304	-549.026	43.2275	11.0401	-691.534	49.7123	20.7119	-681.869	64.8539	130.717	-672.479	104.734	15.1782	-757.839	-27.069	-31.8017	-563.435
6	06_Most lateral point on the head/navicular facet	-64.4017	-2.30216	-482.969	9.7284	69.5939	-348.597	86.9752	12.978	-743.923	95.5948	11.2352	-577.743	34.2111	59.001	-307.154	-92.9424	18.6124	-549.895	68.2232	29.175	-691.658	-72.9236	64.6826	-628.05	-2.81184	25.7874	-717.934	-3.6079	57.53	-621.318	-131.819	-5.23279	-567.821	40.6433	12.8368	-709.672	68.2597	29.1364	-691.489	60.3766	142.481	-687.356	87.3754	13.4949	-743.821	-31.6058	-30.3757	-574.511
7	07_Most lateral point on the proximal calcaneal facet	-71.4873	-5.05506	-516.805	-15.4055	47.4309	-338.595	70.5408	16.6084	-766.315	93.9436	13.2753	-544.513	63.1619	40.1158	-310.857	-123.371	15.1822	-538.271	76.2336	28.2068	-663.891	-54.4894	40.7497	-627.074	-13.6236	28.11	-748.985	23.5999	45.2989	-628.934	-103.81	9.19774	-551.975	71.9856	15.7326	-711.055	76.2744	28.1047	-663.733	85.5315	146.477	-698.012	70.6955	14.2078	-770.148	-10.8629	-38.3789	-597.845
8	08_Deepest (most dorsal) point on the proximal calcaneal facet	-49.3641	-6.01716	-523.114	-37.2577	67.9662	-343.398	89.1795	16.8123	-785.825	72.4267	12.642	-539.64	79.0315	52.9562	-317.346	-135.844	12.314	-554.511	55.0984	23.6001	-654.162	-38.0912	57.1884	-632.197	7.26292	26.8711	-761.333	37.075	64.4907	-633.597	-110.785	10.486	-530.882	74.9998	13.5603	-688.675	54.6713	22.9959	-653.846	98.703	137.554	-675.884	89.3887	16.1589	-786.223	3.5382	-34.3776	-581.667
9	09_Most proximo-medial point on the proximal calcaneal facet	-42.3007	2.46797	-511.038	-24.989	78.8914	-343.694	98.8625	19.7994	-776.188	63.709	15.8946	-556.651	66.602	65.7669	-318.098	-126.516	17.1969	-563.921	48.7311	26.8892	-669.002	-47.4761	65.7208	-634.365	13.9297	33.2579	-748.051	23.712	72.4955	-633.436	-128.8	11.0816	-531.964	60.7139	16.1052	-683.76	48.6351	27.0596	-668.143	84.2874	140.588	-670.663	98.6038	19.8277	-775.867	-6.9241	-29.4128	-572.07
10	10_Most disto-lateral point on the proximal calcaneal facet	-68.9423	-0.62841	-503.963	-9.97046	58.6649	-340.562	80.3346	17.715	-761.195	90.239	17.7626	-559.423	53.9667	52.071	-314.303	-115.414	19.4905	-543.35	66.9055	29.0091	-673.327	-60.7327	52.1473	-629.557	0.256947	29.3611	-738.669	13.9103	54.6189	-629.934	-118.149	8.61818	-554.986	60.1225	16.5637	-709.072	67.6615	29.3094	-673.075	78.6825	142.636	-690.403	79.4068	17.9852	-761.213	-19.9063	-34.4684	-591.427
11	11_Most plantar point on the lateral malleolar facet	-73.5144	-8.6422	-513.597	-14.5923	48.0575	-344.029	69.9955	11.02	-764.852	97.3259	9.53915	-547.665	62.8731	41.5737	-307.738	-119.144	11.0753	-536.073	77.2305	22.8339	-663.807	-56.5633	40.8809	-623.459	-12.9272	25.0863	-748.405	21.7973	44.513	-625.246	-104.335	5.11489	-553.511	71.5698	12.773	-712.168	76.925	22.2451	-663.75	88.8286	140.337	-701.883	70.3688	11.1258	-768.484	-12.7402	-40.9963	-598.436
12	12_Flexor hallucis longus: most distal point on the medial margin	-38.1093	-11.2333	-514.649	-34.0794	77.1385	-353.461	99.4834	8.81024	-782.309	63.6893	3.98196	-549.601	75.9007	70.6898	-310.347	-127.399	4.47562	-566.852	45.8541	13.8792	-664.058	-39.5476	68.8529	-623.841	19.6446	20.7136	-754.23	32.2931	76.6355	-624.327	-123.674	0.25292	-524.834	64.9897	3.54949	-682.266	45.8556	14.3108	-664.324	90.1254	128.31	-668.769	99.2032	8.93697	-782.402	1.7122	-38.6166	-566.457
13	13_Flexor hallucis longus: most distal point on the lateral margin	-47.1624	-13.2145	-518.07	-35.6096	66.9971	-349.974	92.0881	9.0304	-783.577	70.3289	3.87902	-544.246	77.2543	56.3762	-308.021	-130.55	5.08342	-557.758	56.0339	15.578	-658.115	-40.4521	58.1376	-622.519	10.7532	21.4284	-758.061	33.9327	65.6533	-623.453	-116.13	0.332419	-528.549	70.5835	4.48961	-688.645	53.3223	17.0804	-658.369	96.3131	130.031	-678.002	90.4878	8.7239	-783.722	2.93069	-40.8554	-576.21
14	14_Flexor hallucis longus: intersection with calcaneus curve	-41.4835	-0.964888	-517.755	-32.0208	74.8475	-342.749	94.4366	19.579	-780.517	66.2736	15.6136	-548.244	71.39	63.8005	-319.22	-130.453	14.6027	-561.588	50.6131	26.4485	-662.542	-41.6355	61.6563	-633.122	13.5891	31.2766	-756.612	30.5905	69.6264	-634.18	-124.279	12.0791	-529.169	67.2104	15.2759	-684.177	50.4536	26.7554	-663.096	92.3625	139.471	-672.371	94.5047	19.1346	-781.328	-0.263489	-29.1739	-574.112
15	15_Flexor hallucis longus: most postero-inferior prominent point	-37.6114	1.43408	-512.148	-27.841	83.323	-345.059	101.984	17.5335	-778.258	61.4661	13.0406	-557.499	68.0025	71.4529	-319.259	-127.602	13.8746	-568.728	45.0968	25.2401	-669.54	-46.5524	69.3808	-634.308	20.5688	32.0606	-747.905	24.1643	77.8709	-633.171	-131.415	8.80346	-528.187	58.0118	14.0961	-681.096	44.9136	25.0583	-669.521	84.0513	138.696	-666.32	102.301	17.9125	-775.737	-4.88885	-28.3892	-567.421
16	Curve L1-L2: medial border of the trochlea corresponding to the dorsal border of the medial malleolar facet_1	-45.3369	-25.4453	-487.641	-8.78393	76.0699	-371.039	105.014	-4.36031	-756.385	75.2391	-8.7902	-575.069	51.8635	75.9409	-292.752	-102.438	-3.45285	-563.291	57.2393	3.10703	-684.648	-60.6844	74.176	-606.382	16.6432	8.38178	-728.666	11.039	75.917	-607.374	-136.678	-17.537	-545.557	46.2553	-7.05897	-695.314	57.514	3.32869	-684.977	67.412	114.027	-681.394	104.555	-4.81247	-756.648	-23.0931	-53.4752	-560.496
17	Curve L1-L2: medial border of the trochlea corresponding to the dorsal border of the medial malleolar facet_2	-44.8879	-27.468	-490.963	-12.0084	74.9959	-371.977	104.881	-6.43376	-759.645	74.0081	-10.8029	-571.624	55.4483	76.4154	-291.043	-105.052	-5.63431	-563.344	56.8456	1.54715	-681.7	-57.7688	73.629	-605.161	17.2104	6.74945	-732.063	14.2859	75.6188	-606.58	-134.351	-18.9002	-542.292	49.0161	-8.20991	-694.088	57.2432	1.65848	-682.119	70.794	112.539	-681.035	104.346	-6.84288	-759.606	-19.5404	-55.7568	-560.854
18	Curve L1-L2: medial border of the trochlea corresponding to the dorsal border of the medial malleolar facet_3	-43.9864	-28.2362	-494.639	-15.6099	74.8594	-372.171	104.556	-7.6777	-763.227	72.3611	-12.023	-568.005	59.3621	76.2641	-290.531	-108.164	-7.06141	-564.029	55.8552	0.720599	-678.787	-54.6077	73.1812	-604.627	17.8588	5.79313	-735.761	17.5886	75.9985	-606.58	-132.406	-19.3378	-538.678	51.7938	-8.97072	-692.488	56.3874	0.658565	-679.107	74.3166	111.849	-679.998	104.135	-8.01044	-763.053	-15.4576	-56.5682	-561.075
19	Curve L1-L2: medial border of the trochlea corresponding to the dorsal border of the medial malleolar facet_4	-42.5734	-27.456	-498.025	-19.0998	75.2441	-371.245	104.387	-7.49137	-766.934	70.1174	-11.9946	-564.549	63.2578	76.1089	-291.382	-111.427	-7.32619	-564.967	54.4768	0.8717	-675.959	-51.4466	72.7449	-605.177	18.7001	5.84009	-739.445	20.6864	76.6454	-607.59	-130.337	-18.5699	-535.431	54.4194	-8.84818	-690.542	55.0046	0.685023	-676.055	77.6139	112.621	-678.159	103.888	-7.83102	-766.735	-11.4105	-55.9271	-561.227
20	Curve L1-L2: medial border of the trochlea corresponding to the dorsal border of the medial malleolar facet_5	-40.866	-26.0712	-501.062	-22.3541	75.9203	-369.643	104.457	-6.25759	-770.36	67.6266	-10.8148	-561.463	66.7553	76.2049	-293.359	-114.611	-6.64437	-566.122	52.8641	1.69115	-673.344	-48.6124	72.6366	-606.557	19.6822	7.09529	-742.658	23.3326	77.2841	-609.458	-128.896	-16.7873	-532.62	56.7029	-7.84898	-688.454	53.2819	1.48591	-673.402	80.2459	114.157	-675.859	103.984	-6.69412	-770.177	-7.67261	-53.8361	-561.536
21	Curve L1-L2: medial border of the trochlea corresponding to the dorsal border of the medial malleolar facet_6	-39.5208	-23.9444	-503.858	-25.1438	76.8864	-367.337	104.715	-4.42659	-773.408	65.4953	-8.95145	-558.695	69.3544	76.4502	-296.303	-117.627	-5.2379	-567.113	51.1058	3.16357	-671.275	-46.3136	72.7425	-608.731	20.5757	9.16876	-745.229	25.5297	77.9413	-611.858	-127.882	-14.5475	-530.275	58.6445	-6.33321	-686.583	51.3532	2.97517	-671.229	82.548	116.341	-673.639	104.263	-4.89179	-773.172	-4.32784	-50.7461	-561.79
22	Curve L1-L2: medial border of the trochlea corresponding to the dorsal border of the medial malleolar facet_7	-38.4625	-21.7249	-505.938	-27.6876	77.8371	-364.818	104.634	-2.17625	-776.099	63.6975	-6.24463	-556.486	71.572	76.4168	-299.164	-120.361	-3.39015	-567.905	49.5516	4.68503	-670.052	-44.7079	73.0305	-610.973	21.3891	11.5211	-747.362	27.0888	78.6098	-614.534	-126.969	-11.9706	-528.323	60.2014	-4.50194	-685.192	49.6848	4.59167	-669.825	84.4361	118.542	-671.487	104.465	-2.80845	-775.705	-1.22531	-46.9221	-561.922
23	Curve L4-L3: lateral border of the trochlea_1	-55.7816	-20.1928	-518.103	-32.8124	57.7502	-355.771	82.381	1.84961	-782.077	78.2708	-2.83856	-542.321	75.3853	51.4842	-299.888	-128.859	-2.10519	-549.15	63.2924	10.8473	-657.325	-41.9462	52.6028	-614.195	0.94207	15.016	-758.074	34.3274	57.218	-618.306	-108.667	-4.79704	-531.452	74.5562	1.59578	-696.465	63.6571	11.2795	-657.03	98.9123	126.154	-686.8	81.505	1.64953	-781.474	0.340587	-52.2574	-583.412
24	Curve L4-L3: lateral border of the trochlea_2	-57.4498	-23.2793	-516.8	-31.1494	55.5003	-358.442	80.5118	-1.23671	-780.232	80.8906	-5.67038	-543.447	74.4552	51.1371	-296.788	-126.917	-4.19469	-547.179	66.0636	8.62034	-658.223	-43.5089	51.1887	-611.205	-0.681714	12.3723	-756.496	33.4403	56.0591	-615.323	-107.008	-8.40816	-533.567	73.7829	-1.01985	-698.673	66.247	8.92527	-658.03	97.9827	124.065	-689.318	80.0559	-1.56578	-779.797	-1.28609	-55.1605	-584.544
25	Curve L4-L3: lateral border of the trochlea_3	-59.4868	-25.9323	-515.387	-29.0252	53.4127	-361.007	79.0014	-4.22102	-777.433	83.5881	-8.17289	-544.851	72.7529	50.4188	-294.16	-124.483	-5.74932	-545.432	68.6719	6.62094	-659.557	-45.6056	50.1128	-608.63	-2.45385	9.93018	-754.609	31.7856	54.8122	-612.499	-106.05	-11.5866	-536.302	72.9215	-3.34528	-701.326	68.7728	6.82172	-659.35	96.5528	122.221	-692.021	78.9864	-4.49259	-777.215	-3.45387	-57.5965	-585.412
26	Curve L4-L3: lateral border of the trochlea_4	-61.7258	-27.9431	-513.597	-26.1245	51.8945	-363.084	78.0709	-6.71304	-773.986	86.3772	-9.96545	-546.789	70.4594	49.5659	-291.901	-121.744	-6.81701	-543.776	71.0249	5.23248	-661.661	-48.0249	49.3265	-606.483	-4.2166	7.81665	-752.237	29.5318	53.7275	-609.855	-105.73	-14.3511	-539.325	71.0932	-5.12762	-703.926	70.9254	5.29006	-661.545	94.3023	121.129	-694.678	78.066	-6.78593	-773.936	-5.79988	-59.6922	-585.989
27	Curve L4-L3: lateral border of the trochlea_5	-63.87	-28.9489	-510.692	-22.3837	50.9919	-364.531	77.2967	-8.66832	-770.005	89.3243	-10.7578	-549.667	67.334	48.9463	-290.046	-118.546	-7.08176	-542.257	73.1401	4.34323	-664.348	-51.2751	48.9638	-605.112	-5.88491	6.44708	-748.982	26.6633	52.883	-607.515	-106.32	-16.3766	-542.9	68.7935	-6.57095	-706.802	72.9588	4.29275	-664.291	91.4849	120.34	-697.349	77.3655	-8.69255	-770.142	-9.11287	-61.0387	-586.397
28	Curve L4-L3: lateral border of the trochlea_6	-65.8499	-29.2051	-507.374	-18.2672	50.3993	-365.48	76.9535	-9.30457	-765.522	92.1852	-10.5521	-553.239	63.5482	48.6863	-288.802	-114.95	-6.33239	-541.187	75.2614	4.06933	-667.243	-55.0028	48.8226	-604.723	-7.33942	6.37861	-744.931	22.9745	52.42	-606.297	-107.637	-17.4728	-547.032	65.6993	-6.5891	-709.679	74.8578	3.80002	-667.319	87.8973	120.209	-699.63	77.1112	-9.46057	-765.685	-12.8854	-61.8486	-586.845
29	Curve L4-L3: lateral border of the trochlea_7	-67.9231	-28.2247	-504.114	-13.945	50.141	-365.439	76.9679	-8.35661	-760.945	94.9399	-9.33388	-557.057	59.3398	48.2655	-288.56	-111.251	-4.95148	-540.179	77.1309	4.54844	-670.321	-58.9385	48.9372	-605.262	-8.723	7.57738	-740.532	18.9471	51.7536	-606.008	-109.454	-17.5832	-551.267	62.0112	-5.73911	-712.19	76.5883	4.00521	-670.601	83.9934	120.897	-701.648	77.1709	-8.54705	-761.034	-17.0039	-61.6369	-587.409
30	Curve L1-L4: anterior border of the trochlea _1	-68.681	-25.7895	-498.201	-7.82874	52.9798	-364.939	79.9165	-5.67311	-755.485	95.1418	-6.74321	-563.38	52.8768	51.0019	-289.855	-106.207	-2.19255	-541.908	77.2547	5.42779	-675.85	-63.744	51.7626	-606.872	-7.14167	9.85764	-734.447	13.7954	54.3876	-607.045	-114.757	-16.6384	-555.131	56.4187	-3.7362	-712.765	77.0968	4.91638	-675.667	77.8932	122.174	-701.306	79.6107	-5.68052	-755.588	-22.8278	-59.3395	-585.226
31	Curve L1-L4: anterior border of the trochlea _2	-66.3147	-25.9275	-495.859	-7.15751	56.2995	-365.456	83.4397	-5.0865	-754.936	92.8448	-6.64439	-565.442	52.0175	54.9748	-290.351	-105.391	-2.13871	-544.985	75.7701	5.11576	-677.935	-63.8405	54.676	-607.441	-3.63123	9.82054	-733.546	12.8547	57.6904	-607.147	-117.231	-16.6908	-553.753	54.5448	-3.71367	-710.425	75.4192	4.56567	-677.685	75.9278	120.92	-698.797	82.8201	-5.62713	-755.193	-23.9088	-58.3689	-582.048
32	Curve L1-L4: anterior border of the trochlea _3	-62.4317	-25.8153	-494.35	-7.4626	60.176	-366.138	87.2849	-4.39821	-754.944	89.3788	-6.75071	-566.897	52.4469	59.0828	-291.287	-105.259	-2.07264	-548.58	73.0827	4.70019	-679.843	-63.7109	57.9238	-607.953	0.417963	9.87003	-733.052	12.5039	61.2246	-607.541	-120.304	-16.4598	-551.19	52.8644	-3.82495	-707.537	72.5164	4.35213	-679.553	74.5458	119.872	-695.139	86.6473	-5.18891	-755.446	-23.0358	-57.2092	-578.302
33	Curve L1-L4: anterior border of the trochlea _4	-57.7271	-25.7371	-493.6	-7.45405	64.5224	-367.201	91.4209	-3.8453	-755.42	85.333	-7.41224	-568.163	52.3371	63.5007	-291.975	-104.262	-2.07982	-552.075	68.8562	4.58006	-681.038	-62.1063	61.2342	-607.875	4.40277	9.88066	-732.341	12.3851	64.8094	-607.779	-124.265	-16.5139	-549.092	51.2632	-4.21608	-704.336	68.1919	4.41402	-680.898	73.109	118.657	-691.388	90.5145	-4.80053	-755.865	-22.0285	-56.5414	-573.842
34	Curve L1-L4: anterior border of the trochlea _5	-52.9267	-25.8074	-492.426	-7.4181	68.618	-368.683	95.871	-4.06077	-755.913	81.5017	-7.84591	-570.286	52.2281	67.8617	-292.123	-103.526	-2.27854	-555.286	64.4596	4.23553	-681.951	-61.1669	65.9271	-607.523	8.22389	9.39455	-731.22	12.1558	68.4279	-607.836	-128.165	-16.9472	-547.306	49.8709	-5.30477	-701.25	64.0631	4.23333	-682.162	71.3772	117.146	-687.997	94.2288	-4.48719	-756.179	-22.5822	-56.1845	-569.602
35	Curve L1-L4: anterior border of the trochlea _6	-49.4382	-25.1823	-488.303	-6.59999	72.7165	-369.697	99.6723	-3.87027	-754.062	78.8608	-7.32345	-574.25	50.4881	72.0146	-292.941	-101.795	-0.983169	-558.209	60.8064	4.65175	-684.541	-62.2228	70.4219	-607.512	11.3189	9.45039	-728.292	10.0694	72.0121	-608.208	-133.472	-17.0914	-548.008	46.8968	-5.89987	-699.387	60.3427	4.30257	-684.491	67.7422	116.592	-685.363	97.8915	-3.25045	-754.011	-25.4376	-54.3485	-565.809
36	Curve L5-L6: dorsal border of the head/navicular facet_1	-43.9621	-5.21605	-485.385	-5.96482	85.1555	-355.129	107.614	13.7956	-756.485	69.8784	11.0841	-576.83	47.964	78.5833	-310.028	-100.371	14.6636	-568.701	49.5515	19.5813	-685.582	-64.8693	77.4976	-624.8	18.4853	26.545	-724.109	6.92713	78.5282	-624.425	-146.993	-1.95722	-547.867	40.767	9.10721	-691.239	49.5183	19.9641	-685.551	62.0414	129.461	-672.509	107.907	13.3105	-756.566	-27.4758	-34.5258	-560.863
37	Curve L5-L6: dorsal border of the head/navicular facet_2	-43.2947	-7.60329	-483.064	-5.19516	84.9468	-358.962	109.992	11.1736	-754.683	69.8356	9.67772	-579.91	46.7366	80.134	-306.865	-98.5539	11.6583	-570.027	49.5862	17.7582	-688.7	-66.3771	79.8946	-622.5	20.5886	23.9123	-722.185	4.13456	79.6188	-622.605	-147.689	-5.40623	-546.258	38.2402	7.57307	-691.343	49.5427	17.9189	-688.923	59.6961	126.509	-672.635	110.015	10.7887	-754.671	-27.9941	-36.8535	-558.634
38	Curve L5-L6: dorsal border of the head/navicular facet_3	-43.6273	-9.83793	-480.697	-2.28061	85.2303	-361.02	110.618	8.52424	-752.58	70.7632	8.57557	-583.504	43.3691	80.3049	-305.101	-96.0265	9.48597	-570.272	50.8206	16.3093	-691.792	-67.4818	81.0783	-620.119	20.9946	21.4462	-719.632	1.00953	80.6976	-620.612	-148.044	-8.34457	-546.231	35.7431	6.21583	-692.583	50.9179	16.2608	-691.96	57.977	123.625	-673.758	110.681	8.39763	-752.166	-29.4984	-38.7878	-557.571
39	Curve L5-L6: dorsal border of the head/navicular facet_4	-44.929	-11.9448	-478.249	0.613584	84.5863	-362.453	110.445	6.20384	-749.582	73.135	6.91879	-585.847	40.1707	79.1915	-303.97	-93.0664	8.99166	-569.233	53.1458	15.5097	-694.648	-69.4786	81.0733	-617.819	19.8083	19.5897	-717.055	-1.36275	80.395	-618.046	-148.267	-11.2351	-548.578	33.8307	4.80285	-694.39	53.3061	15.5997	-694.921	55.4575	122.179	-676.048	110.354	6.26355	-749.167	-31.9755	-40.525	-557.242
40	Curve L5-L6: dorsal border of the head/navicular facet_5	-47.036	-13.4989	-476.449	2.87788	83.2118	-363.799	109.034	5.06184	-746.727	75.7811	5.4034	-587.304	37.1758	77.9257	-302.506	-90.6402	9.2611	-567.276	55.7685	14.8217	-696.984	-71.848	80.3116	-616.46	17.7935	18.5375	-714.913	-2.90783	79.2286	-615.856	-148.568	-12.4017	-551.766	32.7016	3.49185	-696.464	55.863	15.0613	-697.228	53.2662	122.396	-678.548	108.829	4.81748	-746.502	-34.506	-41.723	-557.922
41	Curve L5-L6: dorsal border of the head/navicular facet_6	-49.7756	-15.2266	-474.554	5.04253	80.9012	-365.173	106.801	3.69972	-743.87	78.9738	3.4471	-588.464	34.8379	76.4151	-299.827	-88.3076	8.48534	-564.915	59.3182	14.1209	-698.908	-74.5365	78.765	-615.12	15.19	16.974	-713.131	-4.08515	77.1309	-613.202	-147.831	-13.3708	-555.233	31.9936	1.87436	-699.096	59.4805	14.0974	-698.998	51.5198	123.055	-681.606	106.536	3.32418	-743.864	-37.5383	-43.0379	-559.172
42	Curve L5-L6: dorsal border of the head/navicular facet_7	-52.3846	-17.2708	-473.112	6.61643	78.4321	-366.671	104.456	1.97554	-742.072	81.9688	1.50476	-588.719	34.006	74.568	-296.933	-86.8208	7.15414	-562.484	62.7903	12.814	-700.187	-76.5015	76.8943	-613.478	12.6937	15.0771	-712.403	-4.46811	75.1514	-610.581	-146.141	-15.107	-557.794	31.9303	0.56039	-701.826	62.9017	12.3675	-699.916	50.4536	123.069	-684.78	104.053	1.59514	-741.966	-40.1446	-44.4616	-560.915
43	Curve L5-L6: dorsal border of the head/navicular facet_8	-55.0733	-19.1883	-472.893	7.56163	75.6236	-367.826	101.732	0.169302	-741.177	84.8369	-0.181147	-588.356	33.9471	72.5176	-294.394	-86.0843	5.82282	-559.806	66.1172	11.1033	-700.281	-77.7937	74.5394	-611.777	10.0518	13.2087	-712.369	-4.40144	72.8009	-608.579	-143.766	-16.9181	-559.63	32.2971	-0.446845	-704.635	66.2395	10.707	-699.831	50.7095	122.844	-688.142	101.262	-0.209655	-741.047	-42.3101	-46.4526	-563.171
44	Curve L5-L6: dorsal border of the head/navicular facet_9	-57.8157	-21.5338	-473.244	7.9345	72.5115	-369	99.2964	-2.24451	-740.662	87.4999	-1.77877	-587.525	34.164	70.0387	-291.814	-85.8473	4.1843	-556.874	69.5467	8.99308	-698.961	-78.6734	71.6838	-609.829	7.364	11.3771	-712.782	-4.10263	70.2073	-606.802	-140.807	-18.3842	-561.426	33.4557	-1.61075	-707.412	69.7863	8.73002	-698.659	51.7323	121.311	-691.607	98.7065	-2.73687	-740.68	-43.4483	-49.2294	-566.069
45	Curve L5-L6: dorsal border of the head/navicular facet_10	-60.5848	-23.634	-474.346	7.57207	69.3703	-370.096	96.4457	-4.04894	-741.094	89.9718	-3.35863	-585.979	34.7804	67.4705	-289.691	-86.3066	2.47985	-554.098	72.7849	6.95176	-696.485	-78.7339	68.627	-607.919	4.7079	9.75389	-713.673	-3.44147	67.6929	-605.227	-137.962	-19.7037	-563.031	35.256	-3.12082	-709.715	72.9173	6.76054	-696.156	53.8868	119.623	-694.629	95.5059	-4.45242	-741.398	-43.639	-52.5031	-568.81
46	Curve L5-L6: dorsal border of the head/navicular facet_11	-63.4211	-24.7355	-476.353	6.41788	66.2868	-370.186	93.3436	-4.94816	-742.505	92.2511	-4.26061	-584.089	36.2157	64.5389	-288.636	-87.7418	1.56424	-551.383	75.6352	5.55841	-692.941	-78.0479	65.2603	-606.691	1.9782	8.69038	-715.139	-2.42356	65.067	-604.789	-134.516	-20.4297	-564.008	37.8585	-4.19781	-711.575	75.6331	5.37987	-692.558	56.9699	118.716	-697.25	92.0861	-4.86272	-743.019	-42.377	-55.0149	-572.102
47	Curve L5-L6: dorsal border of the head/navicular facet_12	-66.1653	-24.5316	-479.225	4.87252	63.4201	-368.087	90.0299	-4.98159	-744.659	94.339	-3.93541	-581.516	37.8965	61.2542	-288.673	-90.0918	1.64788	-548.722	78.1284	5.09654	-688.898	-77.075	61.5435	-606.909	-0.75493	8.90717	-717.424	-1.35345	62.0791	-605.5	-130.738	-19.622	-564.232	41.1956	-4.03829	-712.944	78.2681	5.2657	-688.739	60.5388	120.009	-699.639	88.3758	-4.54287	-745.476	-39.6566	-56.037	-575.737
48	Curve L5-L6: dorsal border of the head/navicular facet_13	-68.4813	-22.8866	-481.96	4.39736	60.8422	-365.001	86.615	-3.49002	-746.562	96.3009	-2.63393	-579.216	39.0869	58.0153	-290.428	-92.3388	3.08963	-546.603	80.0774	7.36225	-685.499	-76.4132	58.1332	-608.694	-3.22431	10.6536	-719.393	-0.550091	59.3805	-607.321	-127.686	-17.4315	-564.752	44.0871	-2.25377	-713.768	80.2016	7.56421	-685.673	63.093	123.169	-701.406	85.0706	-2.61191	-748.123	-37.3616	-54.4381	-579.57
49	Curve L5-L6: dorsal border of the head/navicular facet_14	-69.7779	-19.5073	-483.554	5.09454	59.5954	-361.091	84.4802	-0.207826	-746.833	97.164	0.326092	-578.007	39.2024	55.9196	-293.562	-93.2381	5.80275	-545.31	80.3688	12.6388	-685.124	-76.468	56.4799	-611.928	-4.62411	13.6526	-719.964	-0.473746	57.3431	-609.945	-126.432	-14.4243	-565.694	45.0593	0.99701	-714.318	80.2843	12.5959	-684.641	63.655	127.553	-701.776	82.3698	0.61158	-749.057	-37.819	-50.1655	-582.025
50	Curve L5-L6: dorsal border of the head/navicular facet_15	-69.7172	-15.1351	-482.984	6.35584	60.0679	-357.248	84.449	3.37452	-745.688	97.193	3.46852	-577.614	38.5157	55.5984	-297.029	-92.9862	8.9316	-545.781	79.3279	17.4382	-688.853	-77.3958	57.7778	-615.828	-4.9342	16.6624	-719.515	-1.24203	56.7209	-612.904	-127.043	-11.7118	-566.56	43.6913	4.19787	-714.272	79.2053	17.4631	-688.562	61.8295	131.837	-700.292	83.3008	4.35358	-748.227	-39.7535	-45.0819	-582.286
51	Curve L5-L6: dorsal border of the head/navicular facet_16	-68.5888	-11.1456	-481.253	8.08026	62.3263	-354.141	84.6879	6.39722	-744.45	97.3082	6.21827	-577.474	36.9939	55.7638	-300.141	-92.8803	12.0814	-546.698	76.8343	20.794	-693.327	-78.1988	59.4785	-619.889	-4.63947	19.5983	-718.755	-2.14715	56.2989	-615.612	-128.764	-9.70351	-567.278	42.0319	7.07795	-713.74	77.1582	20.5374	-693.234	60.104	136.253	-698.486	84.6012	7.12567	-745.476	-40.1829	-39.5257	-580.911
52	Curve L5-L6: dorsal border of the head/navicular facet_17	-66.8526	-7.00193	-481.142	9.95961	65.0704	-352.148	85.4916	9.31078	-744.087	96.8758	8.70546	-577.623	35.4022	56.9755	-302.765	-93.0246	14.9612	-547.804	72.1902	24.6667	-694.608	-76.5929	61.2521	-623.836	-4.05427	22.3522	-718.264	-2.94159	56.5403	-618.265	-130.316	-7.95073	-567.893	40.9848	9.57998	-712.208	72.7505	24.0105	-694.527	59.9569	139.887	-694.773	85.6393	9.63386	-743.817	-37.7375	-34.9437	-578.374
53	Curve L8-L7: posterior border of the posterior calcaneal facet_1	-69.888	-5.75894	-517.359	-18.6853	48.8184	-340.964	70.568	14.345	-769.89	92.693	12.2417	-543.709	65.1437	41.8091	-310.266	-124.643	13.7289	-538.956	74.6208	25.6701	-660.572	-52.7593	41.5991	-626.077	-11.3648	26.8683	-750.998	24.7883	46.5251	-627.558	-104	8.333	-549.935	73.6157	13.9699	-709.136	74.5748	25.5113	-660.505	91.5743	144.151	-698.135	71.6425	13.0687	-772.329	-9.35377	-39.2996	-596.225
54	Curve L8-L7: posterior border of the posterior calcaneal facet_2	-66.4579	-7.09921	-517.943	-21.9217	51.8342	-343.237	72.7463	11.9805	-773.324	89.7743	10.5763	-543.362	67.21	44.5065	-309.695	-125.855	11.9725	-540.97	71.6537	22.4908	-659.28	-50.1007	43.679	-624.758	-8.03824	25.4334	-752.617	27.3501	49.4595	-625.609	-105.126	6.42976	-546.598	74.3212	12.0945	-705.58	71.6348	22.8954	-659.239	94.2335	140.88	-695.4	74.1747	11.8689	-774.424	-6.89707	-39.7764	-593.932
55	Curve L8-L7: posterior border of the posterior calcaneal facet_3	-62.0367	-8.24017	-518.611	-24.9454	55.1615	-344.946	76.4454	10.7605	-775.941	85.9592	9.23195	-543.423	69.6606	46.4945	-309.763	-127.225	10.3561	-543.903	68.3298	20.6657	-658.821	-47.3288	46.2547	-624.367	-4.63148	24.5941	-753.998	30.3064	52.8774	-625.024	-106.797	5.25746	-542.576	74.2678	10.4521	-701.896	68.115	21.1512	-658.691	95.5365	137.991	-691.785	77.2236	11.1667	-776.492	-4.76883	-39.9447	-591.225
56	Curve L8-L7: posterior border of the posterior calcaneal facet_4	-59.0692	-8.64069	-518.904	-28.4734	57.963	-345.483	79.9633	10.7848	-778.868	82.4834	9.03518	-543.084	71.4852	48.5128	-310.102	-128.745	9.25894	-546.865	65.1511	20.1192	-657.815	-45.1636	49.0183	-624.911	-1.56997	24.3142	-755.628	32.1141	56.3249	-625.131	-108.331	5.30795	-539.177	74.6155	9.50585	-698.276	64.6681	20.5465	-657.681	96.5134	135.995	-687.946	80.0154	10.9073	-778.977	-2.77363	-39.835	-588.574
57	Curve L8-L7: posterior border of the posterior calcaneal facet_5	-55.9264	-8.40624	-519.801	-31.8115	61.5789	-345.61	83.2054	11.6734	-782.054	79.1638	9.48986	-541.203	73.8422	50.4795	-310.989	-131.133	8.97821	-549.544	61.6518	20.4694	-656.588	-42.774	51.215	-626.218	1.65366	24.5211	-757.708	33.966	59.7622	-626.077	-109.516	6.53497	-535.884	74.9427	9.68289	-694.77	61.1415	20.6016	-656.387	98.0049	135.208	-683.913	82.8162	11.7807	-781.77	-1.03437	-39.2353	-586.351
58	Curve L9-L10: anterior border of the posterior calcaneal facet_1	-43.9179	-1.28313	-507.125	-21.3834	78.2506	-346.613	98.1276	16.539	-772.463	67.2868	13.3505	-559.623	64.339	65.7009	-316.098	-120.523	14.5003	-564.563	51.2907	24.927	-670.557	-50.1104	67.0828	-630.284	12.8603	30.3504	-745.263	21.7436	72.5022	-630.171	-130.088	5.9826	-534.736	57.9001	12.5093	-686.269	51.2749	25.3147	-670.211	81.7356	137.228	-672.412	98.2938	16.2076	-772.279	-9.96561	-32.6298	-570.872
59	Curve L9-L10: anterior border of the posterior calcaneal facet_2	-47.1471	-3.79224	-504.371	-19.1555	75.1806	-347.936	95.8352	14.302	-770.105	71.2779	12.3649	-560.197	61.9438	64.8498	-314.437	-116.865	12.7681	-561.358	54.191	23.7789	-671.341	-51.9927	65.415	-627.773	11.0652	28.0451	-742.835	19.9759	70.1017	-628.512	-129.064	4.22769	-539.324	57.1086	10.9638	-690.204	54.0742	23.991	-671.17	80.8504	135.605	-675.401	95.7579	14.1701	-769.914	-12.8503	-35.738	-571.949
60	Curve L9-L10: anterior border of the posterior calcaneal facet_3	-51.1656	-3.38525	-502.338	-16.2526	72.0866	-347.229	93.2034	14.6196	-766.92	75.2901	13.1504	-561.605	59.1659	63.0718	-313.589	-114.058	14.4143	-557.87	57.3904	23.8267	-672.134	-54.7477	63.3166	-627.21	8.4301	27.2978	-740.595	17.6497	67.3342	-628.457	-127.801	4.5118	-543.968	56.0485	12.0818	-694.014	57.2977	23.9562	-671.879	80.1019	135.729	-678.874	93.312	14.348	-766.7	-15.7377	-36.0273	-575.161
61	Curve L9-L10: anterior border of the posterior calcaneal facet_4	-55.5964	-3.12726	-501.759	-13.4888	69.1224	-345.66	90.0354	15.243	-764.377	79.6937	14.2231	-561.727	57.0007	60.0449	-313.122	-112.718	16.3595	-554.019	60.2922	25.0383	-672.937	-57.0992	60.5865	-627.538	5.51239	27.5573	-739.132	16.2033	63.7239	-628.514	-125.808	5.46039	-547.907	55.9523	13.2265	-697.96	60.2095	25.191	-672.693	79.4552	136.919	-682.441	89.9957	15.1194	-764.206	-17.5747	-36.0221	-578.899
62	Curve L9-L10: anterior border of the posterior calcaneal facet_5	-59.6509	-3.0133	-502.858	-11.8228	65.82	-343.952	86.7855	16.128	-763.019	83.6889	15.1775	-561.564	55.5225	57.1325	-312.951	-112.869	17.4834	-550.272	62.6897	26.5567	-673.269	-58.4815	57.5601	-627.969	3.06051	28.3276	-738.466	15.1765	60.463	-628.693	-123.229	6.33071	-550.559	57.3141	13.8896	-701.436	62.8203	26.6433	-673.267	78.8696	138.715	-685.351	86.5338	15.8652	-762.417	-18.9816	-35.6469	-582.61
63	Curve L9-L10: anterior border of the posterior calcaneal facet_6	-63.6323	-1.85435	-502.929	-11.1772	62.4868	-342.64	83.8202	16.82	-761.983	87.033	16.5114	-561.181	54.5878	54.5455	-313.355	-113.727	18.5749	-546.905	64.6566	27.8151	-673.472	-59.6828	54.9931	-628.86	1.23142	28.9467	-738.455	14.5722	57.5845	-629.106	-120.902	7.12442	-552.9	58.0121	15.2171	-704.873	65.0262	28.0165	-673.583	78.6475	140.625	-687.663	83.1495	16.6984	-761.334	-19.6559	-35.0598	-586.441
64	Curve L7-L10: medial border of the posterior calcaneal facet_1	-71.5764	-1.38058	-506.423	-10.0166	55.5435	-339.912	77.193	17.9013	-760.754	93.3262	17.1108	-556.47	54.1449	46.9206	-314.051	-116.727	19.3397	-541.003	70.0211	29.341	-671.333	-61.835	48.0518	-629.443	-5.13811	30.4927	-738.938	14.7224	50.8654	-630.769	-114.445	9.71629	-556.273	62.6017	16.9088	-710.949	70.7916	29.1637	-671.202	79.5712	144.037	-693.425	75.3168	17.9437	-761.528	-18.8498	-35.2681	-594.702
65	Curve L7-L10: medial border of the posterior calcaneal facet_2	-73.4192	-1.66756	-509.856	-10.96	52.5918	-339.045	74.3776	17.8608	-762.036	95.6553	16.7795	-552.69	55.7182	42.275	-313.073	-118.698	18.662	-539.014	72.755	29.4042	-669.14	-60.8586	43.9072	-628.826	-9.87084	31.2389	-740.962	16.4533	47.3724	-631.06	-110.549	10.3542	-556.767	65.7667	17.3936	-711.998	73.3894	29.3659	-668.841	81.1763	145.44	-695.712	71.9256	17.1877	-763.341	-16.8407	-35.9549	-597.758
66	Curve L7-L10: medial border of the posterior calcaneal facet_3	-73.5123	-3.00693	-513.694	-12.5639	49.7732	-338.429	71.9578	17.5351	-763.781	96.0362	15.4993	-548.191	59.293	39.8261	-311.478	-121.146	17.1249	-538.106	75.1442	29.2537	-666.919	-58.1786	41.6531	-627.844	-13.0109	30.342	-744.697	19.8337	45.1011	-630.157	-106.828	10.0189	-554.831	69.1913	17.0688	-712.115	75.5724	29.048	-666.438	83.1548	146.175	-697.294	70.1403	15.8102	-766.784	-13.8116	-37.045	-598.564
67	Curve L11-L3: inferior border of the lateral malleolar facet_1	-55.9665	-16.051	-519.377	-33.3334	58.9203	-352.03	82.8423	6.03482	-782.204	78.811	1.92266	-541.685	74.6569	50.3121	-304.007	-130.242	1.70476	-548.955	62.4741	14.2142	-656.808	-42.2003	52.3211	-618.519	1.11096	18.6502	-758.426	34.6819	58.2454	-621.819	-108.432	-0.182094	-532.344	73.8619	5.32312	-695.515	62.2149	14.6855	-656.954	98.7651	129.633	-685.796	82.0813	5.86354	-781.767	0.221961	-48.1822	-585.094
68	Curve L11-L3: inferior border of the lateral malleolar facet_2	-58.6273	-15.5944	-518.339	-31.2893	56.7599	-351.505	80.7504	6.12548	-780.386	81.692	2.37641	-542.487	72.987	49.3058	-303.991	-129.129	2.20284	-546.586	64.7292	14.8155	-657.741	-44.1905	50.7899	-618.435	-1.23202	18.8459	-757.079	33.9963	56.8105	-621.551	-106.905	-0.54188	-535.792	73.9112	5.24555	-697.29	64.1031	14.8542	-657.469	98.4028	130.843	-688.429	80.3243	5.83257	-780.221	-1.99653	-48.1258	-587.015
69	Curve L11-L3: inferior border of the lateral malleolar facet_3	-59.9913	-15.0002	-516.675	-27.9228	55.1133	-351.337	79.1373	6.08712	-777.422	84.1211	2.7218	-543.928	71.1204	48.6073	-303.884	-126.774	2.97128	-544.742	67.004	15.139	-659.339	-46.5306	49.58	-618.258	-3.04259	18.8853	-754.936	31.8216	54.5813	-621.039	-106.864	-1.24624	-539.087	73.1663	5.22447	-699.833	66.7305	14.8572	-658.979	96.9573	131.948	-691.206	79.1507	6.02329	-777.513	-4.27428	-48.1888	-587.998
70	Curve L11-L3: inferior border of the lateral malleolar facet_4	-62.0323	-13.8828	-514.763	-24.526	53.7389	-351.563	77.3431	5.65914	-774.275	86.8912	2.99164	-545.458	68.7714	47.8103	-303.643	-124.28	3.82256	-542.96	69.4221	15.561	-660.716	-49.225	48.2818	-618.263	-4.74296	18.9591	-752.416	28.9384	53.4244	-620.285	-107.102	-1.61998	-542.582	71.8052	5.44453	-702.773	69.3523	15.7398	-660.715	94.8783	133.17	-693.458	77.6333	6.26726	-774.756	-7.33016	-47.509	-589.029
71	Curve L11-L3: inferior border of the lateral malleolar facet_5	-64.9124	-13.2856	-513.058	-20.8668	52.4479	-350.208	75.2347	5.63542	-771.036	89.9955	4.02931	-546.705	66.3127	47.3442	-304.532	-122.118	5.07382	-540.768	71.2526	16.4379	-662.75	-51.5237	46.6721	-619.147	-6.8032	19.5602	-750.024	25.5868	51.7309	-620.156	-106.851	-0.876125	-546.282	71.1653	7.19127	-705.201	71.1545	17.5168	-662.346	93.8913	135.534	-695.703	75.8672	6.54973	-772.255	-8.97918	-45.423	-590.383
72	Curve L11-L3: inferior border of the lateral malleolar facet_6	-67.9216	-11.9425	-512.777	-18.9195	50.9444	-347.666	73.0818	6.92734	-769.008	92.4627	5.8523	-547.058	65.0485	45.3398	-306.324	-121.053	7.0007	-539.085	72.6876	18.475	-663.304	-52.9883	44.9266	-620.797	-8.71806	21.3564	-749.389	24.2646	49.512	-621.736	-106.017	0.754583	-549.014	72.0155	9.33137	-707.287	73.0622	19.2408	-663.017	92.6944	137.911	-698.335	74.1464	7.91098	-770.905	-9.57412	-43.4629	-592.949
73	Curve L11-L3: inferior border of the lateral malleolar facet_7	-70.8392	-9.81284	-513.834	-17.1944	49.1258	-345.442	70.8927	9.63527	-767.874	94.8644	7.9448	-546.861	63.9858	43.3699	-306.983	-120.604	9.24383	-537.448	75.0161	21.0414	-662.829	-54.5376	42.6787	-622.422	-11.019	23.5929	-749.134	23.4457	46.9451	-624.028	-105.039	3.67083	-551.427	72.3457	11.1242	-709.711	75.1898	20.9104	-663.159	91.4965	139.246	-700.227	72.079	9.79699	-770.089	-11.0143	-42.0651	-595.703
74	Curve L4-11: anterior border of the lateral malleolar facet_1	-74.8465	-9.02466	-510.84	-11.4891	48.6785	-343.932	71.0624	10.0696	-762.799	98.1045	9.41372	-550.693	59.7657	41.1747	-306.449	-116.929	11.1533	-536.198	78.2183	21.9368	-666.295	-59.3189	41.6926	-622.864	-13.717	24.1876	-744.843	18.8139	44.4828	-624.111	-106.113	3.85086	-556.459	68.9017	12.1603	-713.659	77.8698	21.5919	-665.907	85.8425	139.79	-702.549	70.141	10.1602	-765.374	-15.7173	-42.1651	-598.835
75	Curve L4-11: anterior border of the lateral malleolar facet_2	-74.428	-11.0577	-507.883	-9.08712	50.3438	-346.154	72.6034	8.27527	-760.813	98.1072	7.64374	-553.906	57.1702	42.4023	-304.643	-114.347	10.1429	-537.162	78.2826	20.4072	-668.95	-61.1749	43.3422	-620.881	-13.1283	22.1832	-741.668	16.2637	46.2542	-622.109	-107.503	0.204053	-557.009	65.9101	10.2264	-714.099	78.0197	19.9354	-668.31	83.5114	137.743	-702.574	71.5767	8.75347	-762.506	-18.5538	-44.0594	-597.001
76	Curve L4-11: anterior border of the lateral malleolar facet_3	-73.5152	-13.5616	-505.772	-8.43456	51.5428	-349.261	74.2269	6.11136	-759.713	97.4823	5.43413	-556.075	56.3682	43.7284	-302.293	-112.524	8.32858	-538.451	78.026	18.1531	-670.483	-62.0905	44.8711	-618.452	-12.7103	20.205	-739.668	14.902	48.3606	-619.877	-109.461	-2.89961	-557.457	63.6697	8.03671	-713.822	77.7796	17.8503	-669.912	81.6761	135.656	-702.113	73.3606	6.58415	-760.993	-20.1822	-45.9456	-594.265
77	Curve L4-11: anterior border of the lateral malleolar facet_4	-72.2032	-16.1288	-503.931	-8.24056	52.0661	-352.736	75.7236	3.65501	-759.016	96.5013	3.19531	-557.948	55.8758	45.2289	-299.798	-110.917	6.10017	-538.996	77.6198	15.4614	-671.453	-62.6771	46.545	-616.127	-11.7983	18.0267	-738.405	14.0865	49.7639	-617.116	-111.161	-5.79923	-557.518	61.8333	5.59741	-713.746	77.5755	15.3406	-671.089	80.3175	133.301	-701.444	75.2288	4.07957	-760.3	-21.4956	-48.3096	-591.731
78	Curve L4-11: anterior border of the lateral malleolar facet_5	-71.388	-18.9278	-502.57	-8.63172	51.6862	-356.504	76.5782	0.746428	-758.357	96.4993	0.12113	-559.174	55.685	46.3502	-296.778	-109.621	3.4652	-538.854	78.0259	12.4071	-672.357	-63.2596	47.9081	-613.513	-10.9361	15.8386	-737.691	14.2574	50.8036	-614.077	-111.509	-9.20786	-557.028	60.3998	2.95328	-713.655	77.9794	12.3099	-672.157	79.9188	130.256	-701.997	76.1788	0.964361	-759.351	-22.2803	-51.6605	-589.954
79	Curve L4-11: anterior border of the lateral malleolar facet_6	-70.7715	-22.0286	-501.808	-9.05379	50.7733	-360.23	76.82	-2.22733	-757.703	96.9827	-3.02408	-559.646	55.6396	46.7288	-293.552	-108.882	0.724595	-538.782	78.3916	9.16204	-673.076	-63.4596	48.7813	-610.469	-10.6993	13.4799	-737.057	14.858	50.8601	-610.899	-111.965	-12.4949	-556.001	59.7033	-0.00167083	-714.235	78.456	9.06227	-672.795	80.3327	127.191	-702.622	76.2717	-2.09194	-758.14	-21.9233	-55.6077	-589.21
80	Curve L6-L5: anterior margin of the anterior-medial calcaneal facet_1	-61.8357	-0.480344	-481.9	9.4799	73.3096	-347.854	90.3659	16.6623	-743.839	91.4829	14.2976	-579.577	34.019	61.8856	-309.685	-91.5631	19.9023	-553.178	65.3856	29.7107	-691.94	-72.8737	67.1236	-628.735	0.781793	28.7786	-716.263	-5.20368	61.8038	-624.361	-135.636	-2.41147	-566.365	39.7003	14.4812	-707.055	65.282	29.7349	-691.886	59.725	142.104	-685.374	90.8766	16.5827	-743.217	-31.7974	-29.7764	-572.734
81	Curve L6-L5: anterior margin of the anterior-medial calcaneal facet_2	-59.0499	0.633166	-481.883	8.07569	76.663	-347.504	94.3392	18.6442	-744.299	86.9068	15.9268	-580.452	34.707	65.4584	-311.522	-91.2371	20.74	-557.337	62.2498	30.2573	-691.444	-72.4643	69.9809	-629.199	5.46202	30.2128	-715.283	-6.19691	67.2144	-625.596	-139.846	-0.679139	-564.034	38.3869	15.1237	-704.076	61.9411	30.1546	-691.667	59.0212	141.073	-682.117	95.1059	18.3677	-743.683	-31.5218	-29.1435	-570.521
82	Curve L6-L5: anterior margin of the anterior-medial calcaneal facet_3	-56.052	1.25015	-483.273	5.88478	79.3276	-347.136	97.0588	19.6518	-746.525	82.5559	16.7219	-580.174	36.3227	68.9814	-313.144	-92.7104	20.7771	-560.961	58.9752	29.7201	-689.916	-71.5729	71.8238	-629.703	9.67122	30.5288	-715.365	-3.67328	71.9246	-627.263	-141.875	1.22055	-560.637	37.6555	15.2305	-701.259	58.489	29.6502	-690.025	58.8387	139.533	-679.132	98.209	19.3859	-746.147	-31.0737	-28.818	-569.178
83	Curve L6-L5: anterior margin of the anterior-medial calcaneal facet_4	-53.3672	1.27277	-483.865	3.40051	80.7007	-347.413	99.3168	20.2186	-748.836	78.9663	17.0365	-579.931	38.5875	71.5087	-314.419	-94.9501	20.7886	-563.653	55.9896	28.9557	-688.45	-70.1364	73.1548	-629.753	12.9584	30.4294	-716.63	0.672737	72.7983	-629.498	-141.646	3.0982	-557.518	37.3414	15.1384	-698.892	55.6269	28.766	-688.173	59.0371	138.238	-677.639	100.189	20.1238	-749.12	-30.8756	-28.7737	-568.686
84	Curve L6-L5: anterior margin of the anterior-medial calcaneal facet_5	-48.7455	0.321199	-485.28	-0.277147	82.6979	-348.864	103.562	18.7624	-752.367	73.8948	15.4041	-578.212	42.2154	74.0729	-315.046	-97.734	20.173	-565.244	52.0521	26.0405	-686.577	-66.7628	74.4436	-628.773	15.793	29.8547	-720.87	4.47608	74.9256	-629.378	-143.534	2.88267	-553.175	38.8273	13.2651	-694.491	52.1533	26.052	-685.802	61.2433	135.233	-674.423	103.437	18.5998	-752.867	-29.3776	-29.2821	-565.958
85	Curve L6-L5: posterior margin of the anterior-medial calcaneal facet_1	-44.523	-4.64045	-493.064	-10.1126	82.396	-351.277	102.814	13.4543	-761.877	70.0611	10.8288	-569.199	52.7962	76.7289	-313.537	-105.677	15.5363	-567.125	50.8486	21.5597	-680.124	-58.1746	73.5538	-625.896	16.5682	26.0409	-732.138	13.1017	76.0295	-626.557	-141.873	0.554671	-544.991	47.6754	9.81729	-690.095	50.9453	21.4535	-679.93	70.6783	130.237	-671.584	103.47	12.9317	-761.723	-21.7254	-34.1892	-563.798
86	Curve L6-L5: posterior margin of the anterior-medial calcaneal facet_2	-49.4055	-4.24298	-496.691	-11.3688	76.4312	-348.97	96.898	14.5897	-762.583	74.5296	11.6018	-566.268	55.3952	67.8021	-313.348	-108.888	15.4008	-559.66	54.4769	23.5191	-678.718	-58.3423	68.217	-626.165	11.1731	26.6662	-734.231	13.4862	70.9204	-627.202	-132.436	3.28902	-546.555	50.8853	10.8001	-693.485	54.2285	23.4831	-678.779	75.1378	134.295	-676.464	97.2824	14.3629	-762.906	-19.5705	-35.8971	-571.832
87	Curve L6-L5: posterior margin of the anterior-medial calcaneal facet_3	-54.0397	-3.04063	-495.16	-8.55448	72.1223	-346.788	94.0271	16.9258	-758.674	79.8356	13.0824	-566.896	51.1428	64.2197	-312.915	-106.184	17.1948	-556.634	57.7645	25.494	-679.991	-61.3243	65.0655	-626.854	6.7512	28.4232	-731.997	10.5992	67.0419	-627.356	-131.442	4.11779	-551.716	50.9189	12.1632	-697.858	57.4335	25.5005	-679.955	72.7909	136.54	-679.812	94.0574	16.4232	-759.196	-23.2339	-35.3207	-574.537
88	Curve L6-L5: posterior margin of the anterior-medial calcaneal facet_4	-57.9116	-1.40832	-491.612	-2.03291	72.3631	-345.746	91.2346	17.9767	-754.318	83.3533	14.4825	-570.875	46.4604	62.3348	-312.143	-102.733	18.3127	-554.788	60.7655	27.413	-682.455	-65.3714	63.1168	-627.168	3.815	28.8561	-727.385	7.21425	63.144	-627.664	-131.275	3.59528	-556.537	48.464	13.5628	-702.81	60.2992	27.4762	-682.224	71.3242	138.739	-683.666	91.1027	17.7872	-754.695	-26.4997	-34.0854	-575.239
89	Curve L6-L5: posterior margin of the anterior-medial calcaneal facet_5	-59.7419	-0.226458	-487.788	3.72511	74.6674	-345.622	90.5036	18.1059	-750.151	86.718	15.5037	-573.983	42.213	61.3884	-310.865	-99.1165	19.1558	-553.353	62.4871	28.2947	-685.731	-68.8449	64.2292	-627.283	2.22857	29.0288	-722.945	3.04637	61.9177	-626.69	-131.195	2.33034	-560.491	44.949	14.1127	-705.094	62.4231	28.0191	-685.169	69.843	139.993	-686	90.4487	17.9564	-750.249	-29.1685	-32.5846	-575.097
90	Curve L6-L5: posterior margin of the anterior-medial calcaneal facet_6	-61.8699	-0.428845	-485.307	5.94756	71.3509	-346.457	89.1968	16.2678	-746.748	90.827	14.3147	-575.83	38.9121	59.935	-309.74	-96.5356	18.7998	-551.655	64.8572	28.4144	-688.598	-70.0421	64.5554	-627.404	-0.014011	28.3322	-720.691	-0.0332624	60.3442	-624.317	-130.893	-0.244519	-564.202	43.3041	14.0814	-706.896	64.7133	28.2612	-688.253	66.3716	140.721	-686.825	89.1797	16.1209	-746.965	-29.479	-32.3459	-575.07
91	Curve L2-L1: inferior border of the medial malleolar facet_1	-42.862	-20.0718	-483.642	-5.58702	79.597	-367.3	106.594	0.387576	-753.707	72.4628	-3.85709	-579.783	47.1948	78.0548	-297.51	-99.5489	1.80994	-566.026	55.1516	6.45659	-687.228	-64.3817	76.7615	-611.183	18.677	13.1065	-724.221	7.43803	78.667	-611.189	-143.174	-14.9001	-546.303	41.9312	-3.81742	-693.658	55.5593	7.93055	-688.41	63.2373	118.254	-679.481	106.621	-0.122433	-754.167	-26.3184	-47.941	-558.738
92	Curve L2-L1: inferior border of the medial malleolar facet_2	-39.8613	-16.7585	-485.049	-7.66761	81.6707	-364.476	107.888	3.30391	-756.276	69.4853	-0.915932	-578.032	49.223	78.8785	-300.96	-101.199	4.16751	-568.083	52.8149	7.93436	-685.839	-62.887	77.9822	-614.184	20.5598	16.3423	-725.867	8.71009	80.0222	-614.359	-143.617	-12.0321	-544.25	42.7228	-2.146	-691.173	53.3734	9.94456	-687.225	63.9058	120.596	-676.164	107.883	3.18769	-756.236	-24.5694	-45.2151	-558.625
93	Curve L2-L1: inferior border of the medial malleolar facet_3	-39.2069	-15.0421	-490.02	-12.0568	82.1033	-363.709	107.215	3.58039	-760.468	67.9019	-0.588394	-573.656	54.3411	78.8501	-302.183	-105.684	4.41958	-568.165	51.5075	8.12643	-682.599	-58.71	77.1042	-614.955	20.6822	17.0953	-730.823	12.4776	79.531	-615.91	-141.065	-10.3131	-541.686	46.5679	-1.47118	-689.274	51.7929	9.08213	-683.594	68.2948	121.926	-674.613	107.41	3.30487	-760.346	-20.0609	-44.8448	-558.864
94	Curve L2-L1: inferior border of the medial malleolar facet_4	-40.4209	-17.0667	-494.875	-15.9414	80.5568	-364.764	106.496	1.36258	-764.212	67.7506	-2.67352	-568.83	58.8489	77.8503	-300.538	-109.705	1.78772	-567.97	50.8291	7.01344	-679.523	-54.5291	75.8084	-613.836	20.557	14.9579	-735.456	16.5581	79.2471	-615.044	-136.976	-10.5482	-538.209	50.2017	-1.82817	-688.112	51.0063	7.27229	-680.24	72.6726	120.624	-674.319	106.697	0.967803	-763.969	-15.7121	-47.547	-559.435
95	Curve L2-L1: inferior border of the medial malleolar facet_5	-39.471	-19.3356	-499.44	-20.4389	79.2046	-365.722	106.549	-0.627971	-768.613	65.9709	-4.61192	-564.149	63.905	77.7147	-299.626	-113.634	-0.952303	-568.076	49.6787	6.44331	-675.809	-50.3853	74.6028	-612.459	20.714	12.9506	-740.175	20.7153	79.2996	-614.117	-133.211	-11.8173	-533.872	54.1289	-2.90495	-686.678	49.8198	6.01192	-676.278	77.1775	119.557	-673.03	106.577	-0.678145	-768.479	-10.1152	-49.021	-559.957
96	Curve L2-L1: inferior border of the medial malleolar facet_6	-37.6396	-19.6353	-503.887	-25.4588	78.8138	-364.72	105.43	-0.553516	-773.557	63.8149	-4.77974	-559.24	69.0621	77.5262	-300.548	-118.31	-1.69432	-568.409	48.6681	6.12851	-671.978	-46.4503	74.0363	-612.297	21.4138	13.0644	-744.929	24.7564	79.3849	-615.397	-129.871	-11.3562	-529.403	58.0122	-3.37658	-684.981	48.6871	5.98297	-671.964	81.8073	119.91	-671.338	105.64	-1.15766	-773.416	-4.19675	-46.5465	-560.854
97	Curve L12-L15: medial margin of the flexor hallucis longus groove_1	-37.3421	-0.197672	-514.018	-30.7991	83.2314	-345.081	101.124	17.1861	-779.554	61.4044	13.6799	-554.817	70.5609	71.5836	-319.08	-128.552	13.0964	-568.413	44.7772	24.0238	-668.368	-43.7254	69.1034	-634.203	20.5806	32.1656	-751.103	27.0742	78.2927	-633.323	-129.847	9.03018	-526.342	60.958	14.2398	-679.494	44.6944	23.9938	-668.486	86.4947	138.137	-665.728	101.756	17.7292	-778.254	-2.27597	-28.6966	-567.163
98	Curve L12-L15: medial margin of the flexor hallucis longus groove_2	-37.2205	-2.16416	-516.354	-33.6137	81.6177	-346.559	100.227	16.1713	-781.082	61.5222	12.244	-552.259	73.0015	70.8518	-317.666	-129.138	11.436	-568.053	45.1297	22.1767	-667.034	-41.2215	68.469	-632.483	20.0967	30.5666	-754.318	30.2733	78.0652	-632.226	-127.828	8.21278	-524.805	63.9013	12.4735	-678.643	44.9569	22.288	-667.349	89.312	136.698	-665.939	100.972	16.2977	-780.578	0.105474	-30.239	-567.355
99	Curve L12-L15: medial margin of the flexor hallucis longus groove_3	-37.5863	-5.1994	-517.37	-34.489	79.598	-348.346	99.4304	14.3277	-782.416	61.8531	9.71553	-550.615	74.3996	69.9514	-315.722	-129.05	9.48932	-567.591	45.6145	19.936	-665.66	-39.4646	67.7714	-629.919	19.5978	27.6072	-755.72	32.4097	77.0678	-630.074	-125.707	6.32095	-523.995	66.0901	9.55377	-679.025	45.3059	20.0924	-666.121	91.0705	134.264	-666.658	99.6913	14.3982	-782.347	1.28779	-32.6043	-567.679
100	Curve L12-L15: medial margin of the flexor hallucis longus groove_4	-37.9033	-8.69615	-516.446	-34.582	77.7578	-350.454	98.9846	11.5389	-782.904	62.9141	6.73122	-549.652	75.6211	69.7313	-313.121	-128.516	7.04778	-566.949	45.8423	16.9038	-664.687	-38.9712	67.866	-626.583	19.3888	24.0571	-755.304	33.2284	76.3315	-627.124	-124.11	3.19255	-524.382	66.1965	6.14688	-680.702	45.7098	17.2241	-664.943	90.8866	131.325	-668.167	99.0638	11.5597	-782.869	1.57522	-35.7127	-567.467
101	Curve L13-L14: lateral margin of the flexor hallucis longus groove_1	-40.8912	-3.34738	-519.29	-33.9653	74.0228	-344.031	94.5388	17.8319	-782.708	65.8724	13.5624	-546.862	73.3159	64.5981	-318.175	-131.144	12.8902	-561.426	50.1061	24.7098	-660.54	-40.2238	61.3505	-631.834	13.774	29.6398	-757.88	32.7673	69.6552	-632.997	-121.909	10.6638	-527.083	69.3459	13.0112	-683.985	49.9014	24.7755	-660.931	93.7981	137.779	-672.179	94.6553	17.4294	-782.627	1.07941	-30.6909	-573.858
102	Curve L13-L14: lateral margin of the flexor hallucis longus groove_2	-41.828	-6.27673	-520.214	-35.0423	72.438	-345.377	93.7503	15.877	-783.716	66.4382	11.382	-545.404	76.0435	64.1847	-315.972	-131.585	11.1551	-560.828	50.4085	22.2849	-658.805	-39.418	60.7689	-630.026	13.3018	27.6628	-758.462	34.042	69.2092	-631.164	-119.748	8.55533	-526.28	70.5895	10.6635	-684.968	50.1921	22.7356	-659.219	94.8911	136.021	-673.122	94.0204	15.3432	-783.356	2.27905	-32.8084	-574.227
103	Curve L13-L14: lateral margin of the flexor hallucis longus groove_3	-44.3653	-9.09021	-519.508	-36.0063	70.1656	-347.209	92.84	12.9674	-783.924	68.2994	8.25332	-544.566	78.5667	60.907	-312.399	-131.448	8.44747	-559.921	52.1058	18.9441	-657.605	-38.5963	59.6512	-627.053	12.17	24.8657	-758.684	34.7944	67.8471	-627.972	-117.778	5.02587	-526.742	71.3097	7.87829	-686.77	51.0372	20.1385	-658.255	96.104	133.552	-675.039	92.6507	12.4775	-783.874	3.29888	-36.1919	-575.002
104	Curve L2-L12: postero-medial border of the trochlea_1	-37.7183	-17.8737	-509.128	-30.9827	79.294	-359.973	103.978	2.68288	-778.885	62.044	-1.61801	-553.893	73.7575	73.9069	-303.96	-123.481	0.493295	-568.474	47.6287	7.92779	-668.698	-42.8374	72.4632	-615.831	21.372	15.9221	-749.857	28.9481	79.2852	-618.988	-125.499	-6.53675	-527.178	61.8692	-0.970085	-683.685	47.5213	8.08853	-668.313	86.5156	122.611	-668.948	103.983	2.0971	-778.617	0.632629	-40.8617	-563.227
105	Curve L2-L12: postero-medial border of the trochlea_2	-37.5999	-15.2094	-510.74	-32.0776	79.1535	-357.762	103.222	5.05248	-780.097	61.9668	0.359235	-552.69	74.542	73.52	-306.546	-124.732	1.93251	-568.513	46.5716	9.90397	-667.24	-41.7901	71.7094	-618.836	21.2377	17.7479	-751.346	30.1063	79.0307	-620.808	-125.487	-3.98057	-526.402	62.7518	0.612454	-682.898	46.4539	10.1401	-667.091	87.4978	124.541	-668.163	103.299	4.72429	-780.086	0.843303	-40.1626	-564.06
106	Curve L2-L12: postero-medial border of the trochlea_3	-37.4751	-12.6763	-512.403	-33.1062	78.3001	-355.604	101.959	7.2818	-781.418	62.1527	2.40702	-551.302	75.1849	72.8076	-309.024	-125.873	3.3475	-567.792	45.7951	11.8999	-665.752	-40.5838	70.9347	-621.795	20.8443	19.4995	-752.798	31.2036	77.9784	-622.553	-125.165	-1.64141	-525.383	63.9349	2.05381	-682.231	45.6885	12.2348	-665.798	88.878	126.457	-668.11	101.888	7.09021	-781.489	1.23829	-39.3027	-565.113
107	Curve L12-L13: posterior border of the trochlea_1	-39.9253	-11.5912	-515.918	-35.0396	75.2017	-351.051	97.2459	9.46215	-782.967	64.9721	4.39978	-548.368	76.2734	67.6567	-311.289	-128.863	5.59546	-564.871	47.3573	15.5779	-661.742	-39.2378	66.0183	-624.044	17.2634	21.6025	-755.938	33.3458	73.7457	-624.613	-121.798	0.50536	-525.137	66.9916	4.03077	-683.642	47.0543	15.9427	-662.249	91.8479	129.465	-671.114	96.8718	9.19803	-783.002	2.42699	-38.071	-569.103
108	Curve L12-L13: posterior border of the trochlea_2	-42.0497	-11.7498	-516.714	-35.6359	72.5715	-350.302	95.3341	9.66053	-783.199	66.6578	4.39586	-547.209	76.6768	64.6576	-311.289	-129.47	5.90875	-562.449	49.6984	16.9673	-660.068	-39.5632	63.2051	-623.991	14.7902	21.9704	-756.753	33.4907	70.9067	-624.609	-120.026	0.764364	-525.938	68.4709	4.47363	-685.448	49.0114	17.0102	-660.5	93.5322	130.2	-673.39	94.7526	9.23359	-783.284	2.44335	-38.2619	-571.558
109	Curve L12-L13: posterior border of the trochlea_3	-44.3732	-12.0591	-517.461	-35.6438	69.9426	-349.975	93.6304	9.4902	-783.357	68.3107	4.4068	-545.7	77.625	61.1022	-310.508	-130.051	5.84673	-560.235	52.4353	16.9139	-658.772	-39.9004	60.7902	-623.583	12.7205	21.8197	-757.39	33.6877	68.3775	-624.176	-118.332	1.00783	-527.006	69.7081	4.55083	-687.181	51.0099	17.1916	-659.237	95.0337	130.474	-675.582	92.7738	9.04748	-783.499	2.85322	-39.1754	-573.785
110	Curve L13-L3: postero-lateral border of the trochlea_1	-50.198	-14.311	-519.238	-34.9751	64.2983	-351.013	88.5096	7.70097	-783.772	73.1044	2.87281	-543.4	76.3491	54.0869	-306.37	-131.112	3.59192	-554.455	57.7129	14.9675	-657.794	-40.7922	56.7194	-621.092	6.95487	20.1704	-758.76	34.8259	62.3941	-623.086	-113.591	0.0579859	-529.712	72.5656	5.10088	-691.395	56.5913	15.6837	-658.007	97.2284	129.57	-680.549	87.1853	7.63442	-783.471	3.04919	-44.3567	-579.059
111	Curve L14-L8: postero-medial border of the posterior calcaneal facet_1	-47.3623	-4.80337	-523.194	-36.9193	69.1869	-343.062	90.0813	17.521	-785.162	70.4989	13.2593	-540.812	79.2229	55.0871	-319.115	-135.711	12.9453	-556.305	54.3338	24.6364	-655.349	-38.3617	57.4959	-632.441	9.00043	28.1578	-761.124	36.6108	65.7172	-633.882	-112.842	11.6631	-528.903	73.8419	13.5739	-688.097	53.565	24.3616	-655.269	97.9136	137.9	-675.016	90.4522	17.1238	-785.794	3.90648	-32.909	-579.916
112	Curve L14-L8: postero-medial border of the posterior calcaneal facet_2	-45.3991	-3.56937	-522.578	-36.1348	70.6125	-342.789	91.119	18.1258	-784.25	68.7072	14.2237	-542.217	78.1548	58.2534	-320.485	-134.14	13.1611	-558.164	53.4452	25.4019	-656.937	-38.8687	58.2567	-632.724	10.4648	29.3388	-760.333	35.5346	67.0484	-634.287	-115.894	12.3663	-528.045	72.3671	13.379	-687.308	52.6307	25.1238	-657.114	97.0823	138.479	-674.116	91.6754	17.9179	-784.937	3.92874	-31.367	-578.252
113	Curve L14-L8: postero-medial border of the posterior calcaneal facet_3	-43.7801	-2.59153	-521.089	-34.91	72.0396	-342.549	92.0131	18.7643	-783.39	67.2806	15.0797	-544.062	75.5581	61.1204	-320.764	-132.684	13.6913	-559.558	52.7103	25.4298	-658.713	-39.7428	59.357	-632.936	11.8144	30.3415	-759.192	34.0698	68.0823	-634.501	-118.813	12.3918	-527.574	71.0575	13.8544	-686.16	52.2092	25.3062	-659.002	95.607	139.004	-673.301	92.8631	18.4662	-783.807	2.73172	-29.9922	-576.493
114	Curve L14-L8: postero-medial border of the posterior calcaneal facet_4	-42.5321	-1.78516	-519.334	-33.5413	73.5115	-342.68	93.2605	19.1403	-782.006	66.5446	15.4737	-546.281	72.8324	63.0305	-319.964	-131.551	14.2409	-560.588	51.749	26.0952	-660.65	-40.741	60.4082	-632.926	12.7843	30.8062	-757.934	32.4735	68.7773	-634.287	-121.455	12.2938	-528.177	69.3079	14.4102	-685.066	51.3465	26.0035	-660.923	93.9331	139.202	-672.818	93.8507	18.9095	-782.522	1.0257	-29.2806	-575.039
115	Curve L9-L14: antero-medial border of the posterior calcaneal facet_1	-41.2946	-0.475787	-516.959	-31.1092	75.7616	-342.779	95.0543	19.8414	-779.786	65.868	15.814	-549.677	70.732	64.1125	-319.113	-129.661	15.0624	-562.036	50.059	26.9739	-663.658	-42.6553	62.3879	-633.615	13.7731	32.0659	-755.492	29.4884	70.0659	-634.365	-124.739	12.0603	-529.621	66.1988	15.6392	-683.92	49.9656	27.2241	-664.145	90.8604	139.84	-671.92	95.2444	19.4484	-780.414	-1.19745	-29.0105	-573.908
116	Curve L9-L14: antero-medial border of the posterior calcaneal facet_2	-41.2025	0.469036	-515.609	-29.7243	76.8135	-342.953	95.9257	19.9821	-778.8	65.3119	16.0417	-551.446	69.7988	64.535	-318.932	-128.806	15.7638	-562.663	49.5592	27.3715	-665.091	-43.8305	63.49	-634.186	14.0586	32.914	-753.729	28.0168	70.7921	-634.726	-125.687	11.9663	-530.16	64.7429	16.1886	-683.633	49.4818	27.3881	-665.38	89.0573	140.496	-671.281	96.184	19.8096	-779.116	-2.55681	-28.8202	-573.55
117	Curve L9-L14: antero-medial border of the posterior calcaneal facet_3	-41.2387	1.38551	-514.285	-28.2457	77.7254	-343.169	96.8898	20.0343	-777.816	64.5415	16.1288	-553.325	68.7878	65.0014	-318.735	-128.065	16.3844	-563.176	49.2146	27.3683	-666.562	-45.0817	64.3552	-634.702	14.3318	33.3486	-751.852	26.5183	71.4881	-634.689	-126.705	11.6826	-530.669	63.1466	16.3919	-683.484	49.1339	27.3648	-666.637	87.3215	140.863	-670.834	97.1514	19.9815	-777.815	-3.90727	-28.7738	-573.155
118	Curve L9-L14: antero-medial border of the posterior calcaneal facet_4	-41.5467	2.33489	-512.614	-26.5435	78.5657	-343.32	97.9089	19.999	-776.899	64.0489	16.0145	-555.289	67.6235	65.4221	-318.467	-127.223	16.9287	-563.697	49.0182	27.2252	-667.835	-46.4451	65.1137	-634.778	14.3822	33.5675	-749.792	25.0004	72.001	-634.092	-127.914	11.4104	-531.29	61.6679	16.3709	-683.495	48.8782	27.2622	-667.579	85.6143	140.882	-670.586	98.0246	20.0083	-776.634	-5.44962	-28.9533	-572.598
119	Curve L15-L9: postero-inferior margin of the flexor hallucis longus groove_1	-39.238	1.93278	-511.546	-26.7523	81.7745	-344.711	101.078	18.5172	-777.359	62.2322	14.0817	-557.563	67.3706	69.5722	-318.778	-126.738	15.2099	-567.233	46.2187	26.0122	-669.398	-47.1094	68.2976	-634.451	18.3199	32.6263	-747.714	23.7938	76.0835	-633.383	-130.554	9.76094	-529.386	59.004	14.9958	-681.615	46.1045	25.9073	-669.254	84.0496	139.319	-667.778	101.175	18.6052	-775.652	-5.72188	-28.8621	-568.953
120	Curve L15-L9: postero-inferior margin of the flexor hallucis longus groove_2	-40.8556	2.5049	-511.234	-25.7407	80.1782	-344.227	99.8846	19.3066	-776.685	63.0219	15.129	-557.121	66.8518	67.5586	-318.23	-126.38	16.3323	-565.42	47.5491	26.6262	-669.195	-47.454	66.967	-634.459	15.9891	33.1756	-747.904	23.6543	74.135	-633.414	-129.658	10.6192	-530.765	60.0092	15.5091	-682.742	47.4159	26.623	-668.66	84.0879	139.957	-669.352	99.8479	19.305	-775.695	-6.39503	-29.3281	-570.63
121	trochlear surface 1	-65.2505	-28.5159	-499.303	-11.0072	54.8596	-367.093	82.1745	-7.82231	-758.182	91.9472	-9.2622	-562.016	55.8399	53.6912	-288.322	-108.171	-4.55805	-544.209	74.825	3.39604	-674.707	-60.7316	53.5697	-605.076	-4.20264	7.33673	-736.849	16.2533	56.5561	-605.822	-114.908	-17.8096	-551.089	57.7159	-5.51483	-709.943	74.415	3.31168	-674.589	79.7046	119.269	-698.632	81.794	-7.91599	-758.265	-19.6905	-60.6802	-582.732
122	trochlear surface 2	-62.1336	-29.5164	-504.343	-17.3187	54.9049	-367.396	82.0636	-9.32687	-764.702	88.4714	-11.2427	-556.473	62.232	53.8811	-288.155	-113.198	-6.92629	-545.373	72.1367	2.49445	-670.016	-55.2857	53.4147	-604.091	-2.60663	5.33282	-742.923	21.6813	56.8925	-605.862	-112.27	-17.8247	-545.437	62.4941	-7.05854	-706.712	71.7591	2.45686	-670.046	85.1045	117.893	-696.069	81.8221	-9.3822	-764.7	-13.736	-61.0144	-582.283
123	trochlear surface 3	-58.5329	-28.4706	-509.534	-24.0202	56.1915	-365.508	82.9971	-8.14978	-772.061	83.6163	-11.0437	-550.917	68.5947	54.6419	-290.476	-118.925	-7.35863	-547.593	68.3452	3.4878	-665.197	-49.4531	53.9299	-605.378	0.0675412	5.99889	-749.38	27.4193	58.0682	-608.219	-110.729	-15.7366	-539.203	67.3696	-6.92814	-702.017	68.2524	3.53195	-665.071	90.5445	118.68	-691.917	82.6715	-8.26229	-771.854	-7.59999	-59.4272	-581.474
124	trochlear surface 4	-54.8935	-25.2919	-513.515	-29.472	58.5753	-361.831	84.6274	-4.1936	-778.363	78.6704	-8.341	-546.641	73.4036	55.4424	-294.588	-123.931	-5.53333	-550.288	64.2226	6.2576	-661.507	-44.7444	55.0522	-608.884	2.90291	9.31453	-754.365	31.8515	59.6572	-612.386	-110.961	-11.1142	-534.052	70.8549	-4.03912	-697.427	64.3363	6.41698	-661.213	94.5739	121.201	-687.501	83.9974	-4.5571	-778.06	-2.62042	-55.8191	-580.437
125	trochlear surface 5	-51.3222	-19.8604	-516.99	-33.3547	62.1957	-356.549	87.2379	1.7976	-782.603	74.2405	-2.86129	-543.719	76.6527	55.3105	-300.901	-128.075	-1.43396	-553.351	59.5556	10.5991	-659.221	-41.4443	56.6875	-614.769	5.86823	14.7296	-757.723	34.4789	61.5771	-617.966	-113.099	-5.01874	-530.081	72.6626	0.576329	-693.25	59.4502	10.9896	-658.992	96.9359	125.097	-682.861	85.9473	1.39068	-782.571	1.44446	-50.2058	-578.923
126	trochlear surface 6	-58.6517	-27.5762	-497.128	-11.0625	61.7286	-368.126	89.2812	-7.01987	-758.515	85.8691	-9.53443	-564.53	55.9057	61.0881	-289.969	-107.566	-4.57042	-550.33	69.5422	2.98737	-677.191	-59.5904	59.503	-605.71	2.79982	7.11442	-735.904	15.8105	62.9163	-606.67	-120.396	-17.7293	-547.269	54.9715	-5.99015	-704.645	69.056	2.90043	-677.06	77.2751	117.403	-692.578	88.3564	-7.2727	-758.844	-18.9504	-58.6336	-576.188
127	trochlear surface 7	-55.9415	-28.334	-500.921	-16.2392	62.0978	-368.545	89.7948	-8.28163	-764.049	82.6257	-10.9649	-560.347	60.9761	61.65	-289.757	-111.491	-6.3646	-551.742	66.76	2.4023	-673.327	-55.138	60.0788	-605.114	4.61241	5.71302	-740.767	20.1702	63.6492	-606.822	-118.925	-17.7651	-542.861	58.7028	-7.19095	-701.639	66.5071	2.4023	-673.29	81.4827	116.655	-690.171	89.0763	-8.54717	-764.051	-14.27	-58.7739	-575.513
128	trochlear surface 8	-52.983	-27.0276	-505.756	-22.465	62.9835	-366.584	90.4352	-7.67872	-770.939	78.3822	-10.9494	-554.937	67.0313	61.9283	-291.762	-116.788	-6.76225	-553.617	63.4126	3.38066	-668.715	-50.0566	60.4404	-606.405	6.68717	6.4318	-746.56	25.3182	64.5415	-608.917	-117.29	-15.7457	-537.658	63.2127	-7.02451	-697.798	63.3706	3.40415	-668.603	86.5754	117.214	-686.629	89.7951	-7.86822	-770.729	-8.22095	-57.0536	-574.967
129	trochlear surface 9	-49.6344	-24.1496	-510.039	-27.9817	65.0826	-362.902	91.6818	-4.13494	-777.089	73.8475	-8.06001	-550.405	72.1076	62.311	-295.89	-122.025	-5.16559	-556.241	59.4574	5.63542	-664.92	-45.5819	61.2838	-609.678	9.15699	9.52582	-751.532	29.5815	66.043	-612.678	-116.882	-11.7	-532.922	66.6704	-4.58103	-693.726	59.4576	5.77582	-664.688	90.6493	119.755	-682.402	90.9097	-4.447	-776.858	-2.59851	-53.2161	-574.047
130	trochlear surface 10	-45.6316	-18.9189	-514.072	-32.6438	68.6299	-357.069	93.8102	2.06145	-781.823	69.2959	-2.64871	-547.206	76.0732	62.7777	-302.596	-126.669	-0.650278	-559.588	54.3895	9.91143	-661.856	-41.5831	62.6096	-615.796	12.2995	15.0513	-755.241	32.3847	68.4561	-618.12	-118.146	-5.75366	-528.936	68.3448	-0.585186	-689.35	53.9194	10.2073	-661.742	93.1163	124.127	-677.453	92.7894	1.67997	-781.8	1.60896	-46.6165	-572.539
131	trochlear surface 11	-50.5681	-26.9712	-493.481	-10.3938	69.5377	-370.75	97.8239	-6.84024	-758.1	79.2483	-10.024	-568.989	54.7272	69.8077	-290.416	-105.235	-4.73061	-557.132	62.3646	2.34793	-680.414	-58.9764	67.5808	-605.483	10.4282	6.888	-732.987	14.3548	70.1084	-607.034	-128.472	-18.6044	-544.89	51.171	-7.20006	-699.068	62.1495	2.32379	-680.583	72.9562	114.889	-686.218	96.5114	-6.75138	-758.284	-20.2652	-57.5315	-567.662
132	trochlear surface 12	-49.249	-27.5715	-497.803	-15.9714	68.9514	-371.009	97.705	-8.65781	-763.718	76.8372	-11.928	-564.097	60.4974	69.6575	-289.459	-109.797	-7.0555	-558.283	60.8376	1.55606	-676.081	-54.5597	67.1631	-604.837	11.7285	5.20792	-738.348	19.0167	70.3687	-606.815	-125.669	-19.1949	-540.308	55.2801	-8.66487	-696.744	60.9053	1.57165	-676.18	77.8493	114.033	-684.395	96.9264	-8.3714	-763.703	-14.5223	-58.1438	-567.681
133	trochlear surface 13	-47.2813	-26.5255	-502.624	-21.7019	69.2803	-368.864	97.5267	-7.55209	-769.877	73.4754	-11.2222	-558.737	66.3819	69.2719	-291.542	-115.022	-7.27459	-559.647	58.5097	2.19363	-671.579	-49.983	66.7028	-606.242	13.0422	6.16958	-743.95	23.6528	70.8471	-608.904	-123.198	-17.0361	-535.652	59.4955	-7.82833	-693.647	58.6562	2.21186	-671.58	82.9945	114.977	-681.668	96.8591	-7.5429	-769.633	-8.36914	-56.2266	-568.09
134	trochlear surface 14	-43.2228	-23.3728	-507.017	-27.7144	72.4041	-364.74	99.4241	-3.78794	-776.225	68.0102	-8.02794	-554.017	71.9747	70.6941	-296.698	-120.773	-4.99806	-563.087	53.8758	4.05302	-667.876	-45.1926	68.3154	-609.63	16.4093	9.69436	-749.02	27.9577	73.4873	-613.02	-122.616	-12.6717	-530.542	62.7489	-5.23602	-689.016	53.9531	4.18896	-667.696	87.1177	117.846	-676.26	98.9045	-4.04487	-775.888	-1.37231	-50.639	-566.72
135	trochlear surface 15	-40.6817	-19.002	-511.051	-31.8786	74.788	-359.418	99.9945	1.489	-780.542	64.9398	-2.9324	-550.934	75.3965	70.1623	-302.724	-124.975	-1.02341	-565.096	49.9185	7.29162	-665.054	-41.844	68.7656	-615.076	18.1111	14.4705	-752.512	30.7568	75.1372	-617.907	-122.335	-6.90655	-527.601	64.9062	-1.87543	-685.786	49.7638	7.56378	-664.852	89.4834	122.266	-672.314	99.6021	1.11588	-780.333	1.86439	-44.1954	-566.632
136	lateral malleolar surface 1	-71.9517	-10.74	-511.057	-14.3821	49.0584	-346.706	71.4311	7.95098	-764.839	96.5501	6.87553	-549.474	61.8246	43.1468	-305.695	-117.922	8.74297	-537.055	76.0844	20.0239	-665.312	-57.0414	43.1343	-621.313	-11.7348	22.4193	-746.511	20.8081	46.5266	-622.51	-106.297	1.82386	-553.462	70.3686	10.0219	-711.714	75.9398	19.9722	-665.199	88.5991	137.998	-701.355	71.4192	8.35777	-767.516	-13.5617	-43.5069	-596.296
137	lateral malleolar surface 2	-69.3187	-19.2981	-505.573	-12.6022	50.4429	-356.483	75.6596	0.0284593	-761.802	95.2482	-0.859063	-555.335	59.4143	45.7856	-297.056	-113.113	2.06217	-538.637	76.6463	11.8395	-669.291	-59.5925	47.31	-613.194	-10.0106	15.2958	-741.46	18.0177	50.253	-614.095	-108.694	-8.91323	-553.933	63.7176	2.36761	-711.639	76.5436	11.9331	-669.112	84.3905	129.891	-701.127	75.6289	0.299888	-762.793	-17.7473	-52.3813	-590.417
138	lateral malleolar surface 3	-69.3176	-24.6973	-504.621	-12.8265	49.5074	-362.289	75.7014	-4.95439	-760.457	96.0304	-5.91665	-556.759	58.7452	46.6546	-291.627	-111.449	-2.16694	-538.653	77.8479	7.04282	-670.301	-60.0409	47.8146	-608.196	-10.1801	11.0175	-740.277	18.0447	50.2788	-608.969	-108.717	-14.6068	-553.464	62.3245	-2.44959	-713.082	77.8188	6.91372	-670.211	83.9293	124.797	-702.406	75.6986	-4.91995	-760.765	-17.8552	-58.5309	-589.545
139	lateral malleolar surface 4	-69.4991	-14.9292	-508.248	-14.1066	50.5538	-351.438	73.9832	3.82188	-764.101	95.1404	2.88433	-552.09	61.1866	44.8937	-301.868	-116.047	5.19833	-538.361	75.5449	15.8148	-666.97	-57.5301	45.5719	-617.226	-9.96316	18.7847	-744.187	19.7458	49.111	-618.29	-107.617	-3.72259	-552.927	67.3702	6.07215	-710.886	75.3974	16.099	-666.752	87.2125	134.073	-700.502	73.6697	4.149	-765.823	-15.0402	-47.7198	-592.658
140	lateral malleolar surface 5	-65.3159	-18.9402	-510.425	-19.6215	51.2651	-355.771	75.9308	0.387662	-768.614	90.9998	-1.33144	-549.501	65.3095	46.916	-298.721	-119.084	0.678811	-540.417	73.2924	12.0216	-664.331	-53.3517	47.6458	-613.842	-7.30888	15.0103	-747.907	24.358	51.4592	-615.349	-106.699	-7.26498	-547.002	68.9956	2.23685	-707.191	73.1093	12.4402	-664.217	90.9346	129.967	-697.116	76.2121	0.885548	-769.446	-10.92	-51.8916	-589.695
141	lateral malleolar surface 6	-66.7583	-24.9761	-508.653	-18.1583	49.596	-361.367	75.7395	-5.26948	-766.018	92.7016	-6.67459	-551.995	63.6856	47.1497	-292.737	-116.21	-3.36235	-539.798	75.5171	7.44262	-666.166	-55.0178	47.3482	-608.423	-8.20651	10.1854	-745.588	22.986	50.9977	-609.919	-106.016	-13.4635	-548.238	66.7622	-2.85966	-709.621	75.4559	7.42308	-666.052	88.8726	124.544	-699.776	75.8141	-5.20472	-766.493	-12.7149	-58.0977	-589.113
142	lateral malleolar surface 7	-62.4605	-18.916	-513.882	-24.6923	52.4853	-355.522	77.5379	1.31712	-773.665	87.2046	-1.59415	-546.206	69.0106	48.1551	-299.376	-123.089	-0.235891	-542.544	70.6763	11.9892	-660.994	-49.2172	48.36	-614.036	-4.96007	15.0811	-751.974	28.7408	53.0596	-616.61	-105.805	-6.16951	-541.951	71.4526	1.96966	-703.536	70.5443	12.1622	-660.907	94.6126	129.183	-694.166	77.6024	1.63422	-774.034	-7.0672	-52.2384	-588.547
143	lateral malleolar surface 8	-63.3613	-24.5431	-513.195	-24.3835	50.9781	-360.113	76.9944	-3.96744	-772.494	88.3176	-6.72731	-546.986	68.9325	48.1556	-294.459	-121.552	-4.19713	-541.91	72.5085	7.99182	-661.589	-49.5682	48.3058	-609.239	-5.5047	10.5882	-751.174	28.3008	52.4392	-612.039	-104.909	-11.5462	-541.861	70.8757	-2.40626	-705.118	72.405	8.12665	-661.492	93.9234	124.563	-695.892	77.1248	-3.88534	-772.71	-7.25958	-57.1878	-588.12
144	lateral malleolar surface 9	-59.443	-19.2216	-517.218	-30.0523	54.6669	-354.783	79.1748	2.49347	-779.136	83.0508	-1.49469	-543.06	72.8392	49.1428	-300.308	-127.304	-0.842433	-545.276	67.2103	11.8628	-657.732	-44.7963	49.6745	-614.658	-2.28111	15.6599	-756.094	32.8846	55.2125	-618.287	-105.372	-4.58462	-536.265	73.7234	2.30878	-699.426	66.9761	11.8842	-657.61	97.9925	128.269	-690.637	79.0383	2.28341	-778.932	-2.71931	-52.1851	-586.968
145	lateral malleolar surface 10	-60.5588	-23.64	-515.953	-28.5378	52.8793	-358.801	78.3527	-2.07679	-777.126	84.6634	-5.90883	-544.198	72.1817	49.3183	-296.101	-125.076	-4.06788	-544.241	69.413	8.52847	-658.772	-45.9354	49.0757	-610.549	-3.32512	11.8861	-754.575	31.6532	53.9661	-614.253	-104.999	-9.4067	-537.32	73.0566	-1.35026	-701.624	69.3734	8.67984	-658.729	96.9614	124.721	-692.671	78.2871	-2.2191	-777.008	-3.75539	-56.0697	-586.95
146	Posterior calcaneal surface 1	-65.7231	-2.05252	-506.793	-13.5682	59.5852	-341.259	81.0216	17.2185	-764.326	88.2968	16.4039	-556.703	57.2938	51.4088	-313.718	-117.263	17.9457	-544.786	66.2904	27.9361	-670.131	-57.9704	51.6022	-628.924	-0.867208	29.2146	-741.552	17.3096	55.2141	-629.911	-116.975	8.62167	-551.812	62.2714	16.0933	-705.766	66.7647	28.1787	-670.108	81.6503	141.709	-689.504	80.1861	17.3274	-764.396	-16.723	-35.1872	-589.632
147	Posterior calcaneal surface 2	-60.297	-3.50826	-505.924	-15.0245	63.7363	-343.755	85.0286	15.796	-765.827	83.834	14.9924	-557.826	58.6223	55.1113	-313.161	-116.587	16.8321	-549.091	63.3421	26.521	-669.943	-56.2092	55.3658	-628.126	1.97995	28.1305	-741.921	18.3716	59.1898	-629.163	-120.163	7.17941	-548.485	60.6589	14.3479	-701.373	63.5118	26.5965	-669.98	82.0413	139.056	-686.202	84.7196	15.9475	-765.645	-15.8647	-35.7774	-584.503
148	Posterior calcaneal surface 3	-53.8241	-3.99296	-505.453	-17.7467	68.7561	-346.147	89.9911	14.9644	-768.342	77.7199	13.5091	-558.259	60.9883	59.4636	-313.515	-117.015	14.9371	-554.787	59.3371	25.1801	-669.493	-53.6651	59.8201	-627.595	5.95309	27.5678	-743.316	19.9153	64.187	-628.995	-123.893	5.65466	-543.942	59.3361	12.7104	-695.9	59.3141	25.128	-669.336	82.7401	137.127	-681.323	89.8765	14.9864	-768.282	-13.8151	-36.2961	-578.749
149	Posterior calcaneal surface 4	-48.2906	-3.62889	-508.147	-21.9216	72.5982	-346.657	93.3726	15.4753	-772.194	72.2101	13.4753	-556.58	64.6985	62.0695	-314.556	-120.492	13.3586	-559.217	55.5429	24.9885	-668.284	-50.0602	62.5421	-628.473	9.30628	28.3848	-746.628	22.7826	67.8765	-629.654	-125.585	6.16713	-538.128	60.6231	12.2489	-690.738	55.38	25.0448	-668.132	84.3192	137.002	-676.983	93.1887	15.4603	-772.235	-9.873	-35.0044	-574.968
150	Posterior calcaneal surface 5	-44.4141	-0.652055	-511.712	-25.143	75.4193	-344.215	95.4334	18.3006	-775.196	68.1705	15.5477	-554.828	67.2401	63.4293	-316.798	-124.818	15.3515	-561.509	51.9866	26.389	-667.354	-47.4285	63.4816	-631.872	11.6989	31.2515	-749.807	25.0621	70.0448	-631.952	-126.32	9.21952	-533.71	62.2096	14.462	-686.53	51.8367	26.4871	-667.171	85.9552	139.249	-673.663	95.2859	18.3251	-775.336	-6.49978	-31.5591	-573.835
151	Posterior calcaneal surface 6	-67.4112	-3.66394	-511.121	-15.968	55.9291	-340.725	77.4285	16.4841	-766.893	90.042	14.779	-551.412	60.4298	47.332	-312.46	-120.604	16.3613	-542.678	69.1942	26.8922	-666.484	-55.9564	47.4977	-627.94	-4.99309	28.767	-745.151	20.3857	51.8197	-628.982	-112.01	8.64051	-550.935	66.9672	15.3859	-706.855	69.5364	27.0374	-666.39	85.379	142.568	-692.293	76.7239	16.0434	-767.821	-13.3832	-36.5575	-592.605
152	Posterior calcaneal surface 7	-61.3838	-5.13	-510.311	-18.6415	60.4268	-343.989	81.9967	14.5739	-769.375	84.8072	13.0984	-552.538	62.5435	51.9866	-312.126	-120.705	14.6523	-547.063	65.1707	24.8187	-665.996	-53.2166	51.9208	-627.311	-0.450171	27.0965	-746.242	22.3803	56.9163	-628.076	-115.388	6.72863	-546.639	65.6032	13.2881	-701.825	65.3128	24.882	-666.053	86.6654	138.966	-688.286	81.8271	14.5563	-769.563	-11.9748	-37.2363	-587.141
153	Posterior calcaneal surface 8	-56.0071	-5.42728	-510.816	-21.8726	64.4704	-345.791	86.2259	14.1714	-772.136	79.6295	12.4553	-552.141	65.243	55.3846	-312.289	-122.104	13.1584	-551.422	61.5097	23.8985	-665.01	-50.4501	55.4669	-627.143	3.16328	26.819	-748.259	24.612	61.1366	-628.16	-117.94	6.40706	-542.116	65.2141	12.3604	-697.091	61.3949	23.8971	-664.991	87.8733	137.168	-683.805	86.0437	14.1032	-772.196	-9.54717	-37.3195	-582.644
154	Posterior calcaneal surface 9	-51.115	-4.97685	-512.655	-25.6584	68.1323	-345.796	89.5028	14.9634	-775.393	74.6407	12.6039	-550.865	68.488	58.153	-313.603	-124.702	12.5543	-555.398	57.9661	23.9979	-663.895	-47.4984	58.2719	-628.038	6.53813	27.4505	-750.993	27.0389	64.6324	-629.039	-119.938	6.86563	-537.192	65.8361	12.364	-692.685	57.6263	24.0549	-663.885	89.3264	137.168	-679.754	89.1315	14.8156	-775.589	-6.16338	-35.7855	-579.094
155	Posterior calcaneal surface 10	-45.2889	-2.06448	-515.295	-28.7408	72.6338	-343.782	92.864	17.9616	-777.882	69.236	14.7537	-550.26	70.1195	62.1834	-316.86	-127.467	14.0574	-559.686	53.4422	26.1608	-663.629	-44.6927	60.6523	-631.446	10.4835	30.4448	-753.716	28.6244	68.0484	-632.044	-122.938	9.83697	-532.376	66.0949	13.9711	-687.508	53.1887	26.3172	-663.812	90.1686	138.91	-675.216	92.6067	17.9835	-778.281	-3.21601	-31.7167	-575.634
156	Posterior calcaneal surface 11	-67.6503	-5.11159	-515.505	-19.028	52.8119	-340.601	74.0763	15.3987	-770.149	90.4324	13.1719	-546.158	64.2811	44.7437	-311.46	-123.884	14.6198	-541.293	71.344	25.8178	-662.265	-52.8269	44.4492	-627.062	-7.79191	27.9252	-749.635	24.218	49.557	-628.116	-107.474	8.64567	-548.996	71.5602	14.5354	-706.814	71.481	25.8949	-662.254	89.993	143.181	-694.559	74.5254	14.5609	-771.716	-9.74864	-37.7418	-594.092
157	Posterior calcaneal surface 12	-62.2839	-6.67702	-515.281	-22.3487	57.2216	-343.579	78.4645	13.5267	-773.392	85.6696	11.4724	-546.772	66.6697	48.5764	-311.411	-124.86	12.7642	-545.044	67.0472	23.5124	-661.429	-49.7931	48.2341	-626.559	-3.17316	26.2677	-750.892	26.9347	54.3272	-627.291	-110.275	7.10824	-544.451	71.0414	12.5041	-701.966	67.0933	23.573	-661.522	91.9279	139.417	-690.338	78.852	13.4633	-773.853	-7.75002	-38.3441	-589.9
158	Posterior calcaneal surface 13	-57.7632	-7.01238	-515.885	-26.0461	60.8378	-344.972	82.5734	13.4331	-776.441	81.2455	10.7796	-546.268	69.2903	51.2395	-311.608	-126.754	11.5421	-548.739	63.5045	22.7816	-660.372	-47.0589	51.4928	-626.651	0.437395	25.8858	-752.865	29.4145	58.2831	-627.442	-112.176	6.6147	-540.167	70.9798	11.4969	-697.68	63.2014	22.7844	-660.365	93.2007	137.21	-686.049	82.3993	13.4189	-776.606	-5.24603	-38.0792	-586.456
159	Posterior calcaneal surface 14	-52.0122	-6.08764	-518.677	-31.5078	65.9115	-344.542	87.3579	15.1398	-780.962	75.2121	12.22	-543.874	74.1717	54.3337	-313.834	-130.818	11.2597	-553.343	58.236	23.2712	-658.412	-42.4696	55.4036	-629.31	5.18283	27.2036	-756.616	32.7996	63.2005	-629.998	-113.672	8.6644	-534.44	71.9111	12.3161	-692.222	57.7314	23.4488	-658.275	95.1742	137.172	-679.935	87.1348	15.0749	-781.162	-0.802661	-36.1397	-582.106
160	Posterior calcaneal surface 15	-47.5516	-3.75896	-517.701	-31.1894	69.9116	-343.825	90.7249	17.1155	-780.065	70.9926	13.8662	-546.563	73.5153	59.3652	-316.467	-129.682	13.0725	-557.356	55.2874	25.0534	-660.465	-42.926	58.3537	-630.959	8.87736	29.1594	-755.93	31.3979	66.2775	-631.785	-118.639	10.0372	-532.114	69.1342	13.2387	-689.355	54.8372	25.3498	-660.558	93.1964	138.221	-676.577	90.6054	17.1421	-780.466	-0.806415	-32.9442	-577.973
161	head surface 1	-47.945	-2.22759	-481.553	1.50315	84.9273	-352.848	106.888	16.6988	-749.963	73.6569	14.1836	-582.124	40.2204	76.7864	-311.661	-94.595	17.5954	-567.701	51.6482	24.0374	-690.643	-69.2293	77.4057	-626.464	17.5032	27.8796	-717.461	0.324526	77.5003	-625.962	-147.952	-0.44073	-552.85	35.8209	11.8467	-694.774	51.5795	24.0492	-690.384	56.8367	132.399	-673.798	107.209	16.3851	-750.004	-31.4172	-31.3242	-562.511
162	head surface 2	-48.219	-6.08232	-477.199	4.33837	84.7436	-357.518	108.294	12.2894	-746.142	75.9756	11.424	-586.11	37.38	76.6978	-307.263	-91.019	14.1308	-567.509	53.884	21.4085	-696.029	-72.0301	79.284	-622.732	17.1671	24.0677	-714.38	-4.12635	78.2838	-621.658	-149.147	-6.12869	-553.839	33.0224	9.1537	-696.665	53.8841	21.3188	-696.052	53.1041	128.907	-675.904	108.371	11.9352	-745.958	-34.2747	-34.5944	-559.86
163	head surface 3	-52.4919	-9.54593	-473.3	8.41029	80.9459	-360.327	105.028	8.70362	-740.83	81.5231	8.1807	-588.539	33.046	73.8502	-303.117	-86.8716	12.6659	-563.434	60.0599	19.5942	-700.318	-76.4341	77.5196	-619.767	12.8823	20.9758	-710.944	-7.1887	74.8927	-616.921	-147.801	-9.94898	-559.036	31.4156	6.63491	-701.197	60.1304	19.4169	-700.386	50.3007	128.787	-681.577	104.989	8.26147	-740.728	-39.6901	-36.9413	-561.046
164	head surface 4	-56.9816	-14.3125	-471.991	10.3146	75.902	-363.663	100.517	4.03181	-738.542	86.452	3.96561	-588.757	31.5283	70.7097	-297.872	-84.7218	9.70554	-558.919	66.7251	15.9195	-702.135	-79.7426	74.139	-615.994	8.41426	16.7967	-709.897	-7.60833	70.9817	-611.894	-144.129	-13.7656	-562.46	31.7575	3.51684	-705.709	66.9087	15.537	-702.083	49.3162	127.536	-687.954	100.138	3.73086	-738.495	-44.1669	-41.1707	-564.437
165	head surface 5	-61.2425	-19.718	-472.977	10.1057	70.2647	-367.029	96.0605	-0.971748	-739.182	90.3989	-0.1806	-586.827	32.7626	66.9576	-292.718	-84.6834	5.70959	-554.14	72.842	10.8752	-699.309	-80.5176	69.21	-611.415	4.08683	12.4497	-711.474	-5.95665	67.0511	-607.707	-139.125	-17.2804	-564.333	34.231	0.0831292	-709.687	73.0964	10.6108	-699.101	51.3951	123.861	-694.282	95.2219	-1.25307	-739.426	-45.6685	-47.8515	-569.217
166	head surface 6	-65.6123	-21.3726	-476.165	8.6517	65.0722	-366.576	91.004	-2.53589	-741.401	93.9956	-1.37943	-583.825	34.5828	62.1876	-291.013	-87.0137	4.34978	-549.73	77.6492	9.13086	-693.809	-79.9289	63.6855	-609.775	-0.295925	11.2388	-714.216	-4.41572	62.5895	-606.98	-133.791	-17.8578	-565.737	38.0611	-1.169	-712.792	77.7544	9.03873	-693.541	56.007	123.141	-698.952	89.5558	-2.29085	-742.196	-43.9708	-51.4813	-574.821
167	head surface 7	-68.2085	-18.6978	-478.812	8.32957	62.3417	-362.489	87.3008	-0.209507	-742.939	95.8942	0.747882	-581.322	35.6498	58.6031	-293.298	-89.233	6.48698	-547.305	79.611	12.5315	-691.213	-79.5182	60.3668	-612.361	-3.16387	13.4802	-716.024	-3.78226	59.2633	-609.392	-130.661	-15.258	-566.593	40.5778	1.10112	-714.216	79.6641	12.5067	-690.954	58.4747	127.214	-700.707	85.7824	0.476127	-744.578	-42.6087	-48.9421	-578.984
168	head surface 8	-64.7697	-15.4249	-474.527	11.2719	67.6911	-361.954	91.58	2.45691	-739.049	93.2742	2.96593	-584.576	32.0601	62.7298	-295.691	-86.0229	9.09705	-551.139	75.2894	15.5972	-698.24	-81.5415	65.9254	-615.421	0.271002	15.7252	-712.272	-6.83833	62.7326	-610.892	-136.296	-14.2724	-566.782	35.9146	3.35094	-711.756	75.4957	15.3671	-698.074	52.8893	129.454	-696.184	90.6414	2.54447	-739.447	-45.6565	-43.4387	-573.702
169	head surface 9	-61.4901	-9.92759	-473.835	12.2038	72.6958	-358.395	94.7752	7.62438	-737.888	90.6727	7.03023	-586.004	30.7624	65.7299	-300.474	-85.6164	13.1014	-554.724	69.524	20.6476	-700.034	-80.6298	70.0499	-620.258	3.25805	20.1197	-710.7	-8.75811	65.4057	-614.981	-140.308	-10.892	-566.138	33.8848	7.11799	-708.656	69.721	20.4056	-700.102	50.749	133.676	-690.473	94.5918	7.44746	-737.882	-44.2103	-36.4284	-569.6
170	head surface 10	-57.5526	-5.09797	-475.062	11.1065	77.8412	-354.86	98.8167	12.7733	-739.512	86.4024	11.3171	-586.355	31.8862	68.9344	-305.504	-86.8098	16.2987	-559.056	63.4665	24.6269	-698.721	-77.6617	73.6799	-624.144	7.53712	24.5011	-710.749	-8.97874	69.6216	-619.8	-144.206	-6.76658	-563.981	33.1538	10.5037	-704.687	63.461	24.4357	-698.863	51.0887	135.691	-683.878	99.1089	12.3297	-739.348	-39.6484	-32.207	-566.265
171	head surface 11	-53.7852	-1.74086	-478.128	7.90733	81.6673	-352.071	102.121	16.6985	-743.244	81.3043	14.5865	-585.076	34.8299	71.8703	-309.713	-89.786	18.0747	-563.042	57.9754	26.8076	-695.321	-73.7888	75.4389	-626.593	11.8966	27.3858	-713.019	-6.40101	73.7647	-623.919	-146.382	-2.64768	-560.135	34.0835	12.5772	-700.57	57.7842	26.6363	-695.395	53.4754	135.891	-678.596	102.688	16.1526	-743.08	-35.0457	-30.0743	-564.694
172	head surface 12	-52.7044	0.735696	-482.072	4.67591	81.8362	-348.857	101.267	19.3286	-747.36	78.656	16.3002	-581.663	37.3468	72.4765	-313.279	-93.1954	19.9876	-564.183	55.7234	28.299	-690.559	-71.0393	74.3556	-628.89	13.4194	29.6791	-715.485	-1.87543	74.259	-627.542	-144.7	1.79243	-558.034	36.0979	14.3096	-698.593	55.4276	28.1464	-690.396	57.0689	137.182	-676.995	102.076	19.1127	-747.331	-31.8885	-28.7319	-566.638
173	head surface 13	-58.2971	-0.23603	-479.908	9.21832	77.6819	-349.008	96.053	17.8887	-742.758	86.3404	15.3167	-582.475	34.2852	66.7848	-310.244	-89.869	19.9549	-558.417	61.997	29.2595	-693.517	-73.6327	71.4739	-628.156	6.58337	29.1115	-713.718	-7.34458	68.5103	-624.65	-141.821	-1.81245	-564.006	36.5132	14.3283	-703.916	61.7523	29.1205	-693.717	56.2974	139.926	-681.88	96.8117	17.4635	-742.304	-33.7761	-28.7936	-569.082
174	head surface 14	-61.2632	-3.11321	-477.758	11.587	74.2327	-351.519	93.1667	14.0799	-740.456	90.5046	12.1463	-583.073	32.5164	64.4884	-306.421	-88.3612	17.9775	-554.889	66.2313	27.2157	-696.182	-76.5361	69.5625	-626.138	2.6874	26.0426	-712.893	-8.1655	64.3105	-621.225	-139.301	-5.4472	-566.536	35.9371	12.3906	-707.361	66.2387	27.1235	-696.303	54.3533	139.746	-686.244	93.6369	13.8425	-740.202	-37.4789	-30.4607	-570.671
175	head surface 15	-63.9273	-3.23981	-479.768	11.2506	70.7425	-350.499	89.0219	12.8295	-741.833	93.907	11.0214	-580.233	33.3746	61.0086	-305.977	-90.1869	18.0166	-551.295	68.5135	27.7199	-694.602	-75.6042	66.1568	-626.592	-1.19991	25.3912	-715.206	-5.98107	59.897	-620.644	-134.823	-6.02117	-567.794	38.328	12.179	-709.474	68.6583	27.6749	-694.618	56.9814	141.491	-688.483	89.4459	12.9808	-741.626	-35.9842	-30.4095	-573.823
176	head surface 16	-65.0492	-7.91941	-477.001	11.8128	68.7356	-354.783	89.3246	8.82785	-740.068	94.1836	7.9463	-581.946	32.4079	60.9275	-301.751	-88.2456	14.698	-550.577	71.9607	23.2089	-697.272	-79.7965	65.369	-622.781	-1.32955	21.588	-713.67	-6.85603	60.2402	-616.754	-135.223	-9.3313	-567.799	37.0768	8.80698	-711.071	72.2601	22.9242	-697.265	54.5489	137.651	-693.004	89.2798	8.97959	-740.13	-41.8794	-34.568	-574.821
177	head surface 17	-67.5925	-13.0564	-478.006	10.2348	64.2125	-357.697	87.1383	4.54913	-741.494	95.8202	4.64768	-580.89	34.1305	58.4228	-297.808	-88.9295	10.9348	-547.807	77.3863	18.6924	-695.441	-80.4024	61.8209	-617.88	-3.32116	17.77	-715.194	-5.0081	58.6177	-613.32	-131.966	-11.8839	-567.556	39.1532	5.36972	-713.402	77.5905	18.4732	-695.258	56.5451	133.421	-698.242	86.253	5.0553	-742.366	-43.6058	-41.2941	-578.579
178	Anterior-medial calcaneal surface 1	-47.3699	-1.58513	-488.9	-4.18507	82.299	-348.938	102.145	16.9923	-756.905	72.4714	13.5068	-573.196	46.5426	74.1057	-315.556	-101.236	19.2354	-564.529	51.3264	23.8386	-682.378	-62.7772	73.3206	-628.022	14.3477	29.3583	-726.393	8.72199	74.8827	-628.421	-141.137	2.6912	-550.106	43.8221	12.2726	-693	51.467	23.7684	-682.058	66.1415	133.499	-673.664	102.437	16.6541	-757.343	-26.2392	-31.1168	-566.199
179	Anterior-medial calcaneal surface 2	-47.785	-3.65008	-494.052	-9.33624	79.1269	-349.531	99.5164	15.0492	-761.096	72.9715	12.0957	-568.363	52.6336	71.6291	-314.43	-106.388	16.7818	-562.892	52.8628	23.3834	-679.844	-59.1746	70.6436	-626.795	13.2093	27.5969	-732.121	12.4043	73.0269	-627.475	-137.169	2.76314	-547.02	48.6455	11.107	-692.541	52.8328	23.2906	-679.746	71.9892	133.278	-674.326	99.9991	14.7886	-761.375	-21.8438	-34.2075	-568.392
180	Anterior-medial calcaneal surface 3	-52.866	-1.93381	-491.648	-5.01983	75.8382	-347.142	96.3197	17.6899	-756.355	78.2331	14.3968	-570.588	47.8573	67.1267	-314.287	-103.286	19.05	-559.192	56.1231	26.3318	-681.844	-63.3206	67.7856	-627.877	9.0668	29.7139	-728.089	8.57073	69.0227	-628.28	-135.123	3.68694	-552.816	47.1278	13.257	-697.312	55.9444	26.1848	-681.692	69.4624	136.574	-678.435	96.4511	17.4375	-756.917	-25.3192	-33.0507	-571.967
181	Anterior-medial calcaneal surface 4	-50.9709	-0.553323	-488.002	-2.04718	79.8142	-347.491	99.8062	18.6938	-754.08	76.1815	15.0892	-574.809	44.3607	70.7774	-315.276	-99.9437	20.0944	-562.456	54.0448	26.5693	-684.194	-65.4507	71.4002	-628.489	12.5309	30.5397	-723.813	6.30262	72.0972	-629.271	-139.566	2.86825	-553.449	42.5117	13.5195	-696.149	54.0334	26.3612	-683.814	64.9302	136.139	-676.397	99.9489	18.4504	-754.555	-27.5703	-30.73	-568.878
182	Anterior-medial calcaneal surface 5	-57.0847	-0.372965	-489.705	-0.230942	74.7458	-345.999	92.7386	18.9807	-752.876	82.8493	15.5714	-572.777	44.3963	63.8545	-312.987	-100.993	19.6567	-556.142	59.7654	28.3282	-683.724	-66.6669	65.2737	-628.071	5.30001	29.8055	-724.879	5.47503	64.8569	-628.467	-133.233	3.63302	-557.286	45.9895	14.5842	-702.042	59.4752	28.1657	-683.476	69.1424	139.322	-682.475	92.7902	18.8072	-753.193	-27.5952	-32.45	-573.999
183	Anterior-medial calcaneal surface 6	-55.1844	0.885831	-486.412	2.1274	78.2675	-346.13	96.1747	20.2414	-750.487	80.908	17.1303	-576.607	40.8406	67.7848	-314.446	-97.5226	20.9368	-560.075	57.6742	29.1296	-686.296	-68.7963	69.7124	-628.84	9.34075	30.8722	-720.176	2.45827	69.125	-629.673	-137.927	2.75162	-557.765	41.1472	15.2614	-700.342	57.3997	28.9299	-686.027	63.5568	138.851	-679.959	96.672	20.2248	-750.725	-29.4805	-30.1131	-571.089
184	Anterior-medial calcaneal surface 7	-57.3853	1.10838	-485.104	4.9313	77.6049	-345.902	94.343	20.0477	-748.021	84.0881	17.3399	-577.679	38.4777	65.9802	-313.365	-95.3646	20.9569	-558.167	59.9808	29.4814	-687.982	-70.3233	68.9599	-629.184	6.91189	30.8786	-718.271	-0.877384	67.6841	-628.243	-137.616	2.18281	-560.74	40.4942	15.4011	-702.574	59.6812	29.5202	-687.79	62.9625	139.873	-681.686	94.9881	20.1657	-747.89	-30.0928	-29.9135	-571.624
185	Anterior-medial calcaneal surface 8	-59.6798	0.560836	-485.7	5.53568	75.2205	-345.654	91.3671	18.73	-747.893	87.468	16.6584	-576.19	39.1753	62.5052	-311.81	-96.3629	20.4814	-554.37	62.333	28.8974	-687.767	-70.0224	66.1685	-628.484	2.95938	30.3602	-720.008	-0.274419	63.4341	-626.893	-133.884	1.48437	-562.22	42.5685	15.375	-704.92	62.1694	28.8627	-687.407	65.9291	140.317	-684.716	91.5227	18.8245	-747.768	-29.6534	-31.107	-573.657
186	Anterior-medial calcaneal surface 9	-59.804	0.648919	-483.043	7.64912	75.6075	-346.837	92.5661	18.5254	-745.177	88.0273	15.9777	-579.047	35.6531	63.816	-311.709	-92.6942	20.8945	-555.712	62.8643	29.9389	-690.37	-71.7397	68.3619	-629.325	3.77639	30.3373	-716.712	-4.36375	65.1707	-625.783	-137.294	-0.282432	-564.107	39.8329	15.3249	-704.895	62.6182	29.9876	-690.337	61.317	141.397	-683.211	93.1353	18.4826	-744.634	-30.7307	-29.6983	-571.854
187	Anterior-medial calcaneal surface 10	-61.807	-0.163145	-484.026	7.64155	72.4861	-346.495	89.4503	16.7809	-745.586	91.163	14.5836	-577.292	36.7144	60.6062	-310.333	-94.5066	19.846	-552.294	64.9003	29.1455	-689.866	-71.0506	65.6305	-628.477	0.18488	29.0448	-718.823	-2.22737	60.9917	-624.467	-132.938	-0.951311	-565.288	41.7603	14.6722	-707.071	64.7341	29.0398	-689.648	63.7173	141.545	-685.892	89.6088	16.8728	-745.352	-30.1207	-30.9475	-573.974
188	medial malleolar facet 1	-43.0226	-22.0837	-486.323	-8.28737	78.5031	-368.664	106.607	-1.57523	-756.127	72.9858	-5.91045	-576.684	50.8288	77.863	-295.746	-102.392	-0.67694	-565.323	54.8663	5.00068	-685.381	-61.4243	75.8198	-609.162	18.6505	10.9723	-727.42	10.125	78.4005	-609.643	-140.295	-15.4862	-545.082	44.7952	-5.22474	-693.578	55.1062	5.51645	-686.349	66.0624	116.421	-679.341	106.489	-2.04701	-756.615	-23.6598	-49.9134	-559.418
189	medial malleolar facet 2	-42.5494	-25.1896	-491.912	-13.3727	76.9295	-370.396	105.91	-4.67467	-761.141	71.6259	-9.17188	-571.037	56.6647	77.8331	-293.274	-106.362	-4.26166	-565.459	54.4256	2.4738	-681.157	-56.5716	74.7092	-607.079	18.8141	8.51216	-733.065	15.0919	77.6103	-608.337	-135.305	-16.9274	-540.748	49.3305	-6.925	-691.957	54.7634	2.52213	-681.804	71.305	114.112	-678.713	105.817	-5.08599	-761.102	-18.0585	-53.5749	-559.971
190	medial malleolar facet 3	-40.3253	-24.7939	-498.855	-20.2985	77.1534	-369.201	105.831	-5.04974	-768.286	67.4984	-9.62704	-564.118	64.2237	77.2454	-294.59	-112.76	-5.28183	-566.974	51.8851	2.44989	-675.555	-50.3152	74.0801	-607.629	20.3247	8.29983	-740.22	21.2645	78.4774	-609.935	-131.597	-16.1849	-533.922	54.4532	-7.01456	-688.162	52.2859	2.16024	-675.834	77.7605	114.921	-675.516	105.714	-5.46386	-768.11	-10.122	-53.0546	-560.25
191	medial malleolar facet 4	-40.8585	-18.6642	-489.07	-10.8605	80.1748	-366.105	107.394	0.687329	-759.009	69.9623	-3.51292	-574.352	53.4606	78.7227	-298.852	-104.662	1.66087	-567.038	52.6776	6.06879	-683.371	-59.3508	76.5724	-612.146	20.2861	13.8527	-729.849	12.0984	79.1071	-612.835	-139.994	-12.6453	-542.715	46.2955	-3.44159	-690.886	52.759	6.87592	-684.63	67.8251	118.879	-676.336	107.298	0.449204	-759.093	-21.0397	-47.7949	-559.216
192	medial malleolar facet 5	-41.1623	-20.9309	-495.595	-16.5789	78.8588	-367.333	106.729	-1.8229	-764.597	68.3365	-6.05946	-568.087	59.8916	77.9023	-297.347	-109.817	-1.56449	-567.331	51.3893	4.66713	-678.899	-53.6787	75.296	-610.654	20.0386	11.6858	-736.272	17.5462	78.8878	-612.056	-135.094	-13.4773	-537.54	51.0492	-4.47652	-688.648	51.6899	4.63915	-679.564	73.6646	117.5	-675.235	106.622	-2.10324	-764.462	-14.5834	-50.5759	-559.521
193	medial malleolar facet 6	-38.5227	-21.9243	-502.27	-23.7917	78.3904	-366.728	106.018	-2.68606	-771.938	64.9282	-7.04821	-560.772	67.6509	77.7776	-297.992	-116.4	-3.47951	-568.202	49.7582	4.47132	-673.018	-47.487	74.1901	-610.271	21.0918	10.8887	-743.495	23.8548	79.3541	-613.008	-130.611	-13.5398	-530.651	56.846	-5.00019	-685.845	49.985	4.22964	-673.155	80.4832	117.651	-672.601	105.969	-3.12663	-771.76	-6.08155	-49.4747	-560.478
194	FHL surface 1	-38.066	-2.03769	-516.823	-33.0526	79.8999	-345.981	98.9433	16.6386	-780.846	62.4369	12.724	-551.601	72.5505	69.1446	-317.484	-129.301	11.9933	-566.609	45.9701	23.117	-666.067	-41.4259	67.0264	-632.398	18.5215	30.5306	-754.572	30.3142	76.1156	-632.453	-126.83	8.90577	-525.595	64.9285	13.0637	-679.41	45.8226	23.2305	-666.45	89.6902	137.081	-667.513	99.4741	16.7424	-780.662	-0.283912	-30.5053	-568.902
195	FHL surface 2	-39.6815	-1.17772	-516.861	-31.4764	77.354	-344.714	96.8515	18.2802	-780.198	64.1645	14.3102	-550.715	71.3312	66.2395	-317.853	-129.208	13.6171	-564.029	47.4178	25.5107	-664.442	-42.2497	64.5397	-632.941	15.8285	31.3414	-754.873	29.607	72.6551	-633.258	-125.69	10.4037	-527.834	65.5594	14.3725	-681.844	47.3035	25.6836	-664.898	89.8564	138.347	-670.303	97.0826	18.0273	-780.271	-1.09884	-30.0137	-571.788
196	FHL surface 3	-39.8174	-4.11999	-518.567	-33.4906	75.3502	-345.495	95.6649	16.5345	-781.941	64.9543	12.2251	-548.267	73.1598	65.7978	-316.704	-130.133	11.7533	-563.077	48.3065	23.6241	-661.794	-40.4285	63.1399	-630.754	15.1543	28.7791	-756.914	32.1253	71.3945	-631.541	-123.325	8.86042	-526.592	68.1854	11.7986	-682.696	48.0157	23.8561	-662.272	92.3511	136.462	-671.503	95.6682	16.1719	-782.092	0.639494	-31.7507	-572.205
197	FHL surface 4	-38.4871	-5.95391	-517.838	-34.1482	77.5231	-347.945	97.891	14.3821	-782.707	63.2203	9.72293	-549.452	74.4343	68.2638	-315.308	-129.407	9.57237	-565.817	46.8973	20.3952	-664.206	-39.3541	66.029	-629.351	17.8932	27.0877	-756.31	33.0491	74.8263	-629.979	-124.171	6.3264	-524.577	67.7253	9.29319	-680.305	46.56	20.6147	-664.627	91.8221	134.343	-668.769	97.9715	14.2752	-782.751	1.26305	-33.2181	-569.318
198	FHL surface 5	-39.404	-9.30871	-517.343	-34.8257	75.6191	-349.284	97.0472	11.8762	-783.361	64.5719	6.95192	-548.471	75.6439	67.4244	-313.236	-129.452	7.55859	-564.835	47.5394	18.1539	-662.382	-38.8125	65.3588	-626.355	17.0701	24.1268	-756.524	33.6858	73.5542	-627.099	-122.357	3.32945	-524.926	67.815	6.38806	-682.487	47.2982	18.4066	-662.876	92.226	131.886	-670.565	96.816	11.601	-783.354	2.07164	-35.7576	-569.759
199	FHL surface 6	-41.4991	-8.5934	-518.683	-35.2813	73.0084	-347.429	94.7839	13.2565	-783.356	66.2459	8.35445	-546.688	76.0387	64.8705	-313.898	-130.527	8.90362	-562.024	49.6298	20.1208	-659.648	-39.0984	62.0845	-627.745	14.338	25.2717	-757.829	33.9191	70.3721	-628.192	-120.391	5.06307	-525.838	69.7914	7.85783	-684.531	49.1016	20.4267	-660.069	94.0731	133.516	-672.942	94.5625	12.785	-783.473	2.23598	-35.0389	-572.63
200	FHL surface 7	-38.9837	0.0321672	-514.838	-30.4294	80.381	-344.694	99.0131	18.1636	-779.273	62.6163	14.538	-553.438	70.4041	68.4926	-318.436	-128.483	13.9539	-565.954	46.5196	25.2654	-667.068	-43.7306	66.7835	-633.995	17.7457	32.4312	-752.318	27.6643	75.2511	-633.863	-127.959	10.289	-527.559	62.8036	15.2024	-680.699	46.4439	25.2471	-667.231	87.5194	138.859	-668.166	99.5009	18.4185	-778.718	-2.47832	-29.3594	-569.824
201	FHL surface 8	-40.2706	1.39378	-513.91	-28.4321	79.2042	-343.953	98.2447	19.3966	-778.127	63.4705	15.4511	-554.196	68.9335	66.6681	-318.543	-127.911	15.5787	-564.475	47.8665	26.697	-667.263	-45.1143	65.6899	-634.657	15.9512	33.3312	-751.212	26.2849	73.3065	-634.347	-127.787	11.1819	-529.559	62.2937	16.0518	-682.285	47.7962	26.638	-667.265	86.6351	140.117	-669.623	98.5461	19.4987	-777.678	-3.8778	-28.8513	-571.572
202	neck surface 1	-60.0927	-3.92157	-490.189	-0.682202	70.5377	-348.073	90.1908	14.2753	-752.252	86.1971	12.4134	-571.836	45.287	61.9029	-308.454	-100.84	15.6881	-553.349	63.7957	25.4448	-683.899	-66.7696	63.1271	-624.498	2.2369	26.4365	-725.84	6.12421	61.1675	-624.765	-129.598	-0.105791	-558.364	47.5186	11.2807	-704.516	63.5064	25.3736	-683.586	70.4991	136.781	-686.271	90.1668	14.1233	-752.567	-27.4078	-36.4766	-575.579
203	neck surface 2	-62.168	-5.54734	-488.142	1.79962	68.3831	-349.451	89.129	11.6724	-749.749	89.9675	11.9205	-573.213	42.7632	59.5602	-307.116	-99.1017	14.9554	-551.26	66.6474	24.6449	-686.411	-68.7381	63.2597	-623.346	0.636279	24.5607	-723.872	3.63001	58.9248	-622.792	-128.951	-3.17818	-560.87	46.1426	10.5359	-706.684	66.5334	24.5785	-686.129	67.8263	136.541	-688.33	89.1423	11.6977	-750.009	-29.1477	-37.0953	-575.737
204	neck surface 3	-64.7632	-7.47775	-486.298	4.0716	65.7461	-351.246	87.0018	9.34562	-747.878	93.8869	9.60405	-573.974	40.5294	57.2741	-304.671	-97.2246	13.8297	-549.325	70.0125	23.7294	-688.686	-71.3841	62.1091	-622.325	-1.29778	22.4528	-722.327	1.63255	57.3215	-619.812	-128.194	-6.04812	-563.275	45.1942	9.68546	-709.626	70.1007	23.5302	-688.513	64.9588	136.319	-691.155	87.2934	9.47784	-748.156	-32.0614	-38.0114	-576.355
205	neck surface 4	-67.5592	-11.7726	-485.571	4.15706	62.2924	-354.292	84.5328	6.46857	-747.533	95.9316	6.1874	-573.8	40.8351	56.443	-300.711	-96.5323	11.0939	-547.208	75.0184	21.0651	-688.361	-73.6621	59.2415	-619.069	-3.00241	19.4372	-722.243	1.51536	57.0955	-616.215	-126.729	-8.95178	-563.988	45.6249	6.88936	-712.215	75.1809	20.917	-688.206	64.4526	134.373	-696.021	84.8139	6.85759	-748.681	-35.061	-41.5477	-579.936
206	neck surface 5	-68.7504	-15.7827	-485.874	3.54802	59.7028	-356.9	83.4955	3.46749	-747.619	96.843	3.2257	-574.257	41.3341	55.4606	-297.596	-96.0992	8.44777	-545.874	77.7214	16.8047	-686.417	-74.3625	57.0747	-615.664	-3.9863	16.8408	-722.371	1.70457	57.073	-613.349	-125.168	-10.9963	-564.384	46.3383	4.1169	-713.328	77.6563	16.6775	-686.274	64.9321	131.168	-698.971	83.0494	4.20258	-749.813	-35.9088	-45.7063	-582.071
207	neck surface 6	-69.7045	-20.5281	-486.266	2.35218	58.9031	-361.187	83.3233	-0.616853	-748.071	96.9207	-0.636544	-575.031	41.8525	55.3429	-293.555	-95.9197	5.01915	-545.085	79.5301	11.5347	-683.64	-74.161	55.1992	-611.412	-4.24818	13.534	-722.719	2.2911	57.461	-609.975	-124.267	-14.1825	-563.818	47.007	0.491611	-713.505	79.4183	11.4283	-683.588	66.0857	126.864	-701.204	82.1505	0.150929	-750.13	-35.0277	-51.1025	-582.372
208	neck surface 7	-68.1576	-23.4639	-484.629	2.21635	60.0849	-364.788	85.9012	-3.14737	-747.812	95.6524	-3.19478	-576.754	41.4999	57.3972	-290.579	-94.7017	2.78928	-546.409	78.9846	7.60498	-684.267	-74.2494	57.1615	-608.599	-3.03586	10.7794	-721.883	1.97386	59.3302	-607.564	-125.809	-17.0039	-563.033	45.8162	-2.30673	-712.893	78.978	7.65742	-684.223	65.22	123.231	-700.839	84.7348	-2.28632	-749.276	-35.1351	-54.43	-579.946
209	neck surface 8	-64.1531	-24.7127	-480.901	3.20642	64.3339	-368.164	91.1242	-4.65965	-745.864	92.5313	-4.82209	-580.213	39.8642	62.4477	-288.737	-91.8358	1.42336	-549.969	75.8007	4.97076	-688.325	-74.9975	62.3897	-606.885	0.797342	8.31685	-719.054	0.629111	63.3759	-605.682	-130.432	-20.2092	-562.357	42.0659	-5.0865	-711.114	75.85	5.05984	-687.983	61.5421	119.754	-697.631	89.9184	-4.79669	-746.769	-37.5891	-55.5817	-574.234
210	neck surface 9	-60.01	-24.6414	-478.047	4.11893	68.4724	-370.016	95.513	-4.14904	-744.202	89.0395	-5.10542	-583.116	38.4225	67.061	-289.302	-89.9663	1.46582	-553.853	71.949	6.14596	-692.607	-75.443	67.3614	-607.073	4.874	8.81501	-716.815	-0.214977	67.3562	-605.286	-135.597	-20.0941	-560.618	38.16	-5.5646	-707.761	71.9772	6.14532	-692.192	57.7966	118.635	-693.92	94.5353	-4.2017	-744.682	-39.5042	-54.0726	-569.243
211	neck surface 10	-56.8646	-23.2785	-476.592	4.52124	71.5939	-369.488	98.5437	-2.88528	-743.751	86.3366	-3.9402	-584.761	37.6929	70.0775	-290.717	-89.38	2.62384	-556.768	68.6907	7.49373	-695.124	-75.3478	70.6836	-608.38	7.69871	10.2609	-715.916	-0.778487	70.2043	-606.226	-138.717	-18.742	-558.994	36.3182	-4.17027	-705.705	68.7706	7.39203	-694.749	55.7729	119.688	-691.032	97.8924	-3.26905	-744.048	-39.5492	-51.4644	-566.291
212	neck surface 11	-53.361	-20.4292	-475.493	4.62344	75.2999	-367.649	102.032	-0.372816	-743.867	83.0382	-1.37038	-586.266	36.856	73.2227	-294.056	-89.0256	4.62547	-560.392	64.5126	9.8359	-697.408	-74.8219	74.2504	-611.015	10.8468	13.0303	-715.119	-1.63974	73.4873	-608.456	-142.883	-17.2244	-556.89	34.2826	-2.43161	-702.645	64.6027	9.59283	-697.108	53.8276	121.168	-687.075	101.559	-0.737767	-744.019	-38.796	-48.0946	-562.698
213	neck surface 12	-49.9489	-17.4343	-476.396	3.1349	78.7855	-365.82	105.231	1.81001	-745.622	78.9767	0.863172	-586.495	37.4405	76.009	-297.703	-90.4379	6.4368	-563.665	60.1065	11.9177	-697.032	-72.7506	77.1715	-613.226	14.2746	15.2905	-715.7	-1.36296	76.206	-611.642	-145.588	-15.007	-553.987	33.9956	-0.559224	-698.936	60.1791	11.8689	-697.036	54.1852	121.521	-682.924	104.875	1.53823	-745.788	-35.9702	-45.365	-560.171
214	neck surface 13	-46.9868	-15.559	-478.016	0.959526	81.1614	-364.523	107.565	3.12117	-748.336	75.5465	2.81405	-585.452	39.5164	77.6587	-300.402	-92.5423	7.01895	-566.16	56.6567	12.8791	-694.935	-70.2656	78.9472	-614.626	17.2105	16.3921	-717.219	-0.194986	78.2493	-614.248	-146.662	-13.7971	-550.718	34.758	0.94844	-696.058	56.7386	13.1234	-695.212	55.8964	121.379	-679.805	107.294	2.94474	-748.405	-33.0146	-43.8863	-558.778
215	neck surface 14	-44.8229	-13.668	-479.552	-0.979194	82.8073	-363.084	109.192	4.82831	-750.832	72.9175	4.79425	-584.238	41.8488	78.9615	-302.426	-94.5424	7.32433	-568.201	53.9857	13.69	-692.965	-68.259	80.3693	-616.26	19.3969	17.9673	-718.916	0.983765	79.8865	-616.514	-147.031	-12.3272	-547.867	35.5177	2.5327	-693.831	53.9959	13.9188	-693.4	57.3997	121.524	-677.124	109.115	4.71145	-750.716	-30.7175	-42.3213	-557.968
216	neck surface 15	-43.3959	-11.0332	-482.29	-3.99939	83.5539	-360.923	109.47	7.73177	-753.869	70.282	6.81737	-581.374	45.5228	79.9121	-304.358	-97.6825	8.86219	-569.116	51.6407	15.0051	-689.746	-66.034	80.14	-619.161	20.2839	20.6735	-721.879	3.55699	79.9199	-619.601	-146.571	-8.73801	-546.14	37.7771	4.50299	-691.801	51.4851	15.0882	-690.163	59.7748	123.755	-674.749	109.486	7.53349	-753.738	-28.2074	-40.1019	-558.45
217	neck surface 16	-43.4035	-8.95029	-484.816	-6.49598	83.9178	-358.957	108.424	9.95544	-756.044	69.0769	8.17969	-577.942	48.2827	79.2364	-306.448	-100.05	10.8627	-568.693	51.1922	16.7909	-687.026	-64.4995	78.6143	-621.322	19.3292	22.9807	-724.315	6.24092	78.9328	-621.573	-145.898	-5.83091	-545.958	40.3303	5.98387	-690.765	50.9162	16.9403	-687.267	61.9723	126.311	-674.005	108.354	9.69119	-755.97	-26.8304	-38.3024	-559.823
218	neck surface 17	-44.2856	-6.74031	-487.96	-7.82306	84.1532	-355.54	105.597	11.9228	-758.236	69.5409	9.2986	-573.996	49.878	77.8217	-309.507	-102.305	13.4211	-567.802	50.3893	18.233	-683.558	-62.3633	75.9184	-623.313	17.2702	25.1173	-727.38	9.30723	77.5942	-623.69	-144.109	-2.69347	-546.705	43.5004	7.65529	-690.495	50.2748	18.4324	-683.605	65.526	128.438	-673.354	105.732	11.507	-758.248	-25.3682	-36.5528	-562.268
219	neck surface 18	-59.665	-7.6902	-493.893	-5.57836	66.8961	-349.263	88.8967	11.3429	-755.667	85.735	9.83515	-568.057	49.429	60.1295	-307.068	-104.105	12.5938	-552.383	64.54	22.2454	-681.285	-64.0653	61.6806	-622.19	2.68153	23.7092	-729.962	9.22851	61.6311	-622.774	-127.028	-1.43518	-555.24	50.5017	8.33538	-703.492	64.307	22.2533	-681.16	72.6601	133.976	-686.818	88.8437	11.2266	-756.016	-25.1112	-40.0029	-576.749
220	neck surface 19	-62.2267	-9.23807	-492.392	-3.17995	64.1281	-349.988	87.5676	9.21436	-753.486	89.4235	9.58848	-568.153	47.6821	57.3498	-305.689	-102.754	12.0023	-550.109	67.5439	21.4292	-682.954	-66.1042	60.664	-620.839	0.336435	22.6482	-728.358	7.5454	59.2349	-621.124	-125.923	-4.00575	-557.44	50.1429	8.00721	-706.409	67.4413	21.4019	-682.788	71.3686	134.264	-689.667	87.5304	9.21816	-753.814	-26.7156	-40.6187	-578.46
221	neck surface 20	-64.8248	-11.44	-490.889	-0.951202	61.9344	-351.933	85.6139	7.14201	-751.646	92.9638	7.59865	-569.178	45.9591	55.4983	-303.154	-101.294	10.7749	-548.098	71.1376	20.0557	-684.281	-68.4586	59.1227	-619.215	-1.59905	20.7842	-726.89	6.00749	57.7819	-618.618	-124.675	-6.52492	-559.605	49.9793	7.48954	-709.283	71.1499	19.9638	-684.146	70.0264	134.177	-692.898	85.7004	7.26829	-752.183	-28.9781	-41.9787	-580.409
222	neck surface 21	-66.737	-14.2307	-490.151	0.0294371	59.6838	-354.123	83.7806	5.18772	-750.811	94.485	4.92133	-570.054	45.3101	54.9473	-300.372	-100.41	9.14165	-546.386	74.3984	18.0104	-684.239	-70.0132	57.1796	-617.394	-3.11759	18.7703	-726.314	5.4398	57.2643	-615.934	-123.391	-8.65701	-560.864	49.4847	5.49506	-710.928	74.4383	17.8807	-684.14	69.1554	132.546	-696.099	83.9272	5.40403	-751.715	-30.7778	-44.324	-582.202
223	neck surface 22	-68.3436	-17.332	-489.997	0.0686067	57.9955	-357.074	82.4619	2.84738	-750.487	95.4638	2.09111	-570.588	45.1635	54.4724	-297.584	-99.8826	7.12141	-544.963	76.7986	14.9001	-683.389	-70.8564	55.1946	-615.029	-4.21947	16.6281	-726.205	5.39666	57.0577	-613.257	-122.064	-10.5694	-561.658	49.5787	3.23017	-712.189	76.8254	14.7793	-683.279	69.0713	130.132	-698.797	82.6954	3.04998	-751.711	-31.6804	-47.4902	-583.414
224	neck surface 23	-68.4604	-21.3317	-489.946	-0.79085	57.2804	-361.299	82.85	-0.709451	-750.399	95.6485	-1.52097	-571.064	45.4965	55.3001	-294.277	-99.5887	4.06354	-545.088	77.7193	10.383	-682.439	-70.5559	54.4905	-611.325	-3.87961	13.7549	-726.505	6.0049	57.4278	-610.071	-121.869	-13.4754	-560.554	49.6865	0.0674527	-712.353	77.6582	10.2552	-682.37	69.4023	126.197	-700.276	82.6479	-0.187042	-751.649	-31.2448	-51.6907	-582.342
225	neck surface 24	-66.0315	-24.204	-488.433	-1.39211	59.7865	-365.037	86.325	-2.43321	-749.803	93.2739	-4.02964	-572.983	45.2846	58.3542	-291.934	-98.5141	2.37751	-547.322	76.4722	7.25046	-683.336	-70.369	57.5286	-609.212	-1.41315	11.4796	-725.715	6.05452	60.2187	-607.848	-124.233	-15.7091	-559.021	48.3652	-2.77282	-711.161	76.2514	7.22289	-683.218	67.8952	123.077	-698.402	85.8266	-1.7466	-750.688	-31.303	-53.6205	-578.947
226	neck surface 25	-62.2312	-25.0965	-485.498	-0.282795	64.0761	-367.437	90.6768	-3.63082	-748.437	90.2724	-5.55715	-576.518	44.1238	62.597	-290.144	-95.9468	1.93809	-550.292	73.8761	5.93454	-686.085	-71.0494	61.8926	-607.943	1.81368	9.93024	-723.235	4.63335	63.8922	-606.538	-128.307	-18.1351	-558.053	45.1726	-4.47524	-709.003	73.6024	6.09751	-685.729	64.841	120.588	-695.478	89.8816	-3.4479	-748.966	-32.7118	-54.6455	-574.219
227	neck surface 26	-57.8681	-24.7156	-482.347	0.806188	68.71	-368.444	95.4336	-3.14716	-747.287	86.6609	-6.08106	-579.579	42.4518	66.9742	-290.912	-94.3177	1.6706	-554.467	69.971	6.61826	-689.143	-71.3016	66.7892	-607.946	5.5602	10.0531	-720.915	3.66288	67.8068	-606.196	-133.317	-18.7196	-556.659	41.8942	-5.09919	-705.892	69.7968	6.62539	-688.75	61.8227	118.834	-691.988	94.5866	-2.97515	-747.753	-34.0641	-54.053	-569.259
228	neck surface 27	-54.2722	-23.8243	-480.534	0.782523	71.9878	-369.295	99.0457	-2.74264	-747.054	83.5253	-5.58883	-582.063	42.2022	70.8966	-291.611	-93.6786	2.14169	-557.721	66.1422	7.32922	-691.48	-70.8787	70.4918	-608.481	8.88253	10.9903	-719.905	2.94207	71.0141	-607.012	-137.391	-17.9653	-555.101	39.6752	-4.9836	-703.203	66.0787	7.31349	-691.236	59.553	118.382	-688.912	98.3893	-2.91704	-747.537	-34.5006	-52.4598	-565.338
229	neck surface 28	-50.492	-21.7751	-479.246	0.468319	75.5517	-368.038	102.638	-1.1702	-747.632	80.0657	-3.36139	-583.091	41.4517	74.2869	-294.151	-93.6347	2.97501	-561.357	62.0594	8.62887	-692.902	-70.2383	74.0247	-610.082	12.5074	12.4983	-719.346	2.40208	74.3261	-608.775	-141.435	-16.6673	-552.948	38.0293	-3.83081	-700.015	62.0859	8.62459	-692.934	58.1394	118.593	-685.239	102.31	-1.64793	-748.079	-33.6215	-49.6677	-562.127
230	neck surface 29	-47.4229	-19.2348	-479.508	-0.604691	78.46	-366.448	105.029	0.991184	-749.182	76.6782	-1.19046	-583.184	41.7433	76.5279	-297.165	-94.3821	4.05292	-564.35	58.6562	9.94981	-692.686	-68.9476	76.3344	-612.157	15.3901	14.4648	-719.739	2.61926	76.5761	-611.402	-144.138	-15.3803	-550.554	37.5352	-2.2527	-697.094	58.6135	10.0563	-693.116	58.2662	119.524	-682.036	104.831	0.46258	-749.633	-31.8927	-47.1169	-560.114
231	neck surface 30	-45.0717	-16.8229	-480.419	-2.11066	80.5736	-364.889	106.948	2.76223	-751.135	73.6819	0.896429	-582.857	43.1511	77.945	-299.767	-95.6988	5.18619	-566.403	56.0489	11.0864	-691.292	-67.4821	78.0875	-613.935	17.6519	15.9414	-720.635	3.26899	78.4342	-613.819	-145.147	-13.754	-548.405	37.733	-0.676506	-694.679	55.9767	11.5001	-692.033	59.2238	120.424	-679.313	106.814	2.45905	-751.353	-30.0272	-45.1134	-559.002
232	neck surface 31	-43.2872	-14.2188	-482.74	-4.57534	81.9486	-362.761	108.454	5.00574	-753.975	70.8595	3.23742	-580.782	45.946	79.0138	-302.269	-98.1861	6.65746	-567.824	53.4864	12.165	-688.945	-65.3363	79.246	-616.217	19.0955	18.3161	-722.744	4.98736	79.4972	-616.668	-145.127	-10.9906	-546.293	39.337	1.34733	-692.62	53.4614	12.8621	-689.755	60.9402	121.914	-676.395	108.375	4.82884	-753.951	-27.6688	-42.9542	-558.898
233	neck surface 32	-42.9292	-10.9844	-486.644	-8.01942	82.6927	-359.757	107.415	8.0558	-757.444	68.9315	5.66312	-576.388	49.8192	78.4742	-305.329	-101.808	9.05378	-567.988	52.0558	14.4743	-685.277	-62.7713	77.4349	-619.42	18.905	21.256	-726.582	8.37923	78.7675	-619.994	-144.066	-7.00014	-545.008	42.566	3.71703	-690.594	52.0152	14.9885	-685.787	64.3504	125.059	-674.38	107.452	7.84479	-757.433	-24.9015	-40.3058	-560.02
234	neck surface 33	-43.1276	-8.52399	-490.461	-10.4128	82.9896	-356.727	104.982	9.70677	-760.294	68.6135	7.14523	-571.969	52.5905	77.8934	-308.387	-104.823	11.0507	-567.593	50.6222	16.4753	-682.063	-59.9869	75.1875	-621.595	18.3268	23.4452	-730.358	11.5422	77.7524	-622.536	-142.299	-3.77849	-544.14	45.753	5.69375	-689.475	50.6332	16.7244	-682.3	68.2742	127.162	-673.151	105.198	9.46695	-760.34	-22.3024	-38.3545	-561.803
235	neck surface 35	-59.7367	-9.22781	-497.343	-8.6685	65.1402	-349.767	87.8494	9.89084	-758.597	85.5141	9.50725	-564.84	52.7129	58.5989	-307.062	-107.395	12.1731	-550.956	64.9973	21.3319	-678.21	-61.8019	59.7699	-621.846	2.13443	23.0893	-733.676	11.6018	60.7872	-623.318	-124.522	-0.85465	-553.099	53.8256	7.89712	-703.144	64.8505	21.3639	-678.129	75.5783	133.747	-687.409	87.6567	9.84626	-758.691	-22.6389	-40.8128	-578.767
236	neck surface 36	-62.8166	-10.438	-496.836	-7.08472	62.3137	-350.298	85.4347	9.13862	-756.683	89.0527	8.7572	-564.84	51.5855	55.9183	-305.461	-106.659	11.3157	-548.368	68.1382	20.7506	-678.884	-63.6409	57.7423	-620.979	-0.576618	22.5501	-732.42	10.8453	58.4783	-621.504	-122.504	-2.55308	-555.3	53.9901	7.69973	-706.125	68.1102	20.7918	-678.781	74.7281	134.663	-690.315	85.2068	9.20873	-756.831	-23.7316	-42.0759	-581.227
237	neck surface 37	-65.2398	-12.6949	-495.745	-5.34602	60.0567	-352.182	83.7963	6.92433	-755.097	92.0622	6.9404	-565.405	50.4684	54.2013	-302.859	-105.311	9.87237	-546.342	71.4689	19.0656	-679.848	-65.3277	56.207	-618.974	-2.7842	20.7914	-731.204	9.70504	56.9777	-618.944	-121.094	-5.0764	-557.33	53.6963	6.49846	-708.554	71.5095	19.0605	-679.738	73.9845	133.451	-693.485	83.5762	7.02154	-755.395	-25.2203	-44.3425	-582.796
238	neck surface 38	-67.719	-16.1803	-495.026	-4.01568	57.3832	-355.065	82.1016	3.80776	-754.042	94.4151	3.49576	-565.868	49.4023	52.634	-299.502	-104.217	7.28381	-544.359	75.2976	16.0213	-680.027	-67.0204	53.9872	-616.435	-5.12096	18.1658	-730.44	8.94255	55.6482	-615.514	-119.217	-8.25897	-558.834	53.4798	4.36152	-710.946	75.3997	15.9169	-679.95	73.4281	131.301	-697.283	81.7994	3.954	-754.446	-27.1702	-47.1607	-585.104
239	neck surface 39	-68.8573	-19.3999	-494.788	-4.08088	56.0001	-358.288	81.4596	1.04914	-753.594	95.2043	0.259751	-566.02	49.5222	52.5423	-296.423	-103.908	4.5262	-543.694	76.914	12.3767	-679.663	-67.1527	53.1224	-613.495	-5.70107	15.5431	-730.677	9.37596	55.5441	-612.484	-118.195	-11.123	-558.572	53.4582	1.9173	-711.894	76.9898	12.1428	-679.573	73.6049	128.248	-699.105	81.1165	1.05785	-754.039	-27.3111	-50.8381	-585.055
240	neck surface 40	-67.5815	-22.592	-494.038	-4.78262	56.7446	-361.638	82.9392	-1.45366	-753.52	93.7703	-2.7052	-566.665	50.2218	54.6488	-294.247	-103.827	1.94239	-544.883	76.6135	8.78403	-679.855	-66.2136	54.5894	-611.286	-4.00658	13.2812	-731.177	10.2533	57.3464	-610.159	-118.75	-13.7198	-556.796	52.9344	-0.730811	-711.097	76.536	8.42969	-679.74	73.4219	124.715	-699.063	82.6048	-1.62825	-754.018	-26.6267	-53.7971	-582.927
241	neck surface 41	-63.0687	-24.2126	-492.856	-5.85695	60.6258	-363.986	87.1068	-2.48969	-753.738	89.9354	-4.57331	-568.009	51.0015	58.8168	-293.186	-103.958	0.528702	-548.552	73.7582	6.06832	-681.347	-65.1563	58.0454	-609.855	0.231679	11.9344	-731.475	10.7324	61.0724	-608.842	-121.248	-14.5365	-552.916	51.5896	-2.53117	-708.084	73.2926	5.77395	-681.249	72.3551	121.496	-695.457	86.6381	-3.05443	-754.194	-25.0652	-54.6827	-578.408
242	neck surface 42	-57.4048	-23.802	-491.67	-5.93127	65.7636	-365.831	92.1533	-2.32467	-753.95	85.0174	-5.38913	-569.996	50.8567	64.2663	-293.582	-102.76	0.152571	-552.766	68.5087	6.03101	-682.886	-63.7096	62.5638	-609.856	4.95602	11.6659	-730.604	10.8004	65.3665	-609.118	-126.072	-14.8661	-550.034	49.6671	-3.2176	-704.19	67.9407	5.91691	-682.758	70.8188	119.994	-690.911	91.2646	-2.77811	-754.634	-24.2889	-54.2986	-573.004
243	neck surface 43	-52.3607	-23.7916	-487.697	-4.58906	70.8766	-367.852	97.3468	-2.76334	-752.605	81.2495	-5.78219	-574.602	48.8513	69.6177	-293.153	-100.587	1.01447	-557.125	63.5766	6.3633	-685.59	-64.2888	68.4438	-609.738	9.08308	11.3361	-727.257	8.82841	69.988	-608.849	-132.684	-15.7913	-550.033	46.3957	-4.56354	-701.233	63.2254	6.21335	-685.609	66.98	118.468	-687.263	96.4047	-2.39914	-753.004	-26.9525	-53.4049	-567.358
244	neck surface 44	-48.1975	-23.1579	-482.938	-3.27602	75.7398	-369.162	103.164	-2.64401	-750.915	77.8095	-5.93114	-579.912	46.256	74.6356	-294.168	-98.2127	0.50209	-561.632	59.761	6.81653	-688.534	-65.7819	73.2596	-609.134	13.6805	11.1098	-723.731	6.36808	74.8297	-608.411	-139.614	-16.8808	-549.802	42.1104	-5.38901	-698.309	59.9216	6.98157	-688.728	62.6821	116.745	-683.868	102.703	-3.09182	-751.574	-29.1556	-51.3336	-561.483
245	neck surface 45	-44.8613	-20.2205	-482.447	-3.93084	78.7629	-367.251	105.796	0.126426	-752.105	74.315	-3.39398	-580.636	45.7805	77.1603	-296.998	-98.1544	2.05263	-564.932	56.683	7.60401	-688.801	-65.699	76.1886	-611.016	16.8714	13.3278	-723.283	6.11298	77.4962	-610.942	-143.161	-15.4741	-547.794	41.053	-3.5148	-695.31	56.9696	8.56409	-689.51	61.9487	118.318	-680.746	105.722	-0.397445	-752.651	-28.1402	-48.1252	-559.49
246	neck surface 46	-42.896	-17.9486	-482.695	-4.82356	80.28	-365.397	107.097	2.11462	-753.416	71.9768	-1.25575	-580.589	46.2571	78.2242	-299.272	-98.443	3.65249	-566.88	54.926	8.66822	-688.31	-65.1433	77.6189	-613.002	18.5038	15.2744	-723.452	6.2945	78.7308	-613.181	-144.108	-13.6283	-546.514	40.6238	-2.18482	-693.418	55.1693	9.91794	-689.406	62.018	119.804	-678.627	107.013	1.80585	-753.677	-27.3199	-46.1367	-558.707
247	neck surface 47	-41.0673	-15.4392	-484.52	-6.85122	81.6842	-363.523	107.911	4.2525	-755.736	69.611	0.937768	-578.822	48.3326	78.88	-301.76	-100.363	5.33134	-568.257	53.0768	9.79608	-686.626	-63.5856	78.3418	-615.266	19.961	17.4209	-725.1	7.61317	79.7012	-615.593	-144.074	-11.2389	-544.873	41.7736	-0.612817	-691.589	53.334	11.261	-687.816	63.085	121.391	-676.043	107.889	4.09816	-755.703	-25.5172	-44.1274	-558.812
248	neck surface 48	-41.0406	-12.6324	-487.833	-9.55127	81.838	-361.342	107.123	6.02133	-758.706	68.1282	2.88615	-575.414	51.5971	78.3816	-303.993	-103.463	6.97472	-568.374	52.2325	11.606	-683.955	-61.0086	77.0753	-617.377	19.7565	19.5627	-728.457	10.2379	78.9658	-618.091	-143.032	-8.44226	-543.36	44.4045	1.18014	-690.104	52.2496	12.4947	-684.796	66.2168	123.569	-674.54	107.179	5.83675	-758.682	-22.9145	-42.4064	-559.571
249	neck surface 49	-41.7272	-9.85509	-492.494	-12.7068	82.4833	-357.885	105.463	8.38004	-762.276	67.24	5.378	-570.675	54.9489	77.9737	-307.493	-107.053	9.16411	-567.817	50.8496	14.8765	-680.623	-57.9046	75.2169	-620.436	18.8477	21.9289	-732.629	13.4242	78.4344	-621.518	-140.996	-4.70187	-541.641	47.3771	4.13993	-688.273	50.7885	15.1567	-680.996	70.2857	126.454	-673.058	105.662	8.02148	-762.177	-19.715	-39.7064	-561.249
250	neck surface 34	-43.7044	-6.6231	-491.826	-10.5768	83.688	-354.364	103.981	11.444	-761.345	68.7934	8.91107	-570.202	52.9026	77.0169	-310.782	-105.473	13.0672	-567.63	50.1945	18.7478	-680.836	-58.9492	74.6765	-623.615	17.5924	25.1235	-731.656	12.4409	77.0717	-624.592	-141.971	-1.66041	-544.558	46.6267	7.67905	-689.092	50.1882	18.8359	-680.865	69.6001	128.521	-672.164	104.056	11.0296	-761.265	-21.7881	-36.5201	-562.88
251	neck surface 50	-42.4125	-7.37849	-494.229	-13.1954	83.3852	-354.881	103.981	10.3032	-763.534	67.4069	7.79257	-568.703	55.2553	77.8624	-310.749	-108.024	11.6105	-567.519	49.694	17.8155	-679.441	-56.9224	74.595	-623.266	18.098	23.9848	-733.873	14.3242	77.9155	-624.251	-140.721	-1.85594	-541.596	48.3195	6.80698	-687.836	49.7436	17.939	-679.508	71.5571	128.409	-671.537	104.245	9.95766	-763.333	-19.0811	-37.2345	-562.918
[truncated: 246 more columns]
